# Supplementary material for: Altered CSMD1 Expression Alters Cocaine-Conditioned Place Preference: Mutual Support for a Complex Locus from Human and Mouse Models
Source: PLoS One. 2015 Jul 14;10(7):e0120908. doi: 10.1371/journal.pone.0120908 (PMC4501703; doi:10.1371/journal.pone.0120908)
Supplement: S1 Table — (XLSX) [file pone.0120908.s001.xlsx]

## Sheet: Sheet1
CSMD1 primers for mRNA amplification
Forward Primer ID	Forward Primer Sequence	Reverse Primer ID	Reverse Primer Sequence
CSMD1_EXON 51/52F	GCTGTCGAGTTATCTCGTGTGG	CSMD1_EXON 52/53R	GGCCAGCCAGACATCGAGTT
CSMD1_EXON 57/58F	GTGTGAGGCCGTGTCCTGTG	CSMD1_EXON 58/59R	AATTGTGCAGTCGGGAGCAGT
CSMD1 primers for genotyping - SNPs
Forward Primer ID	Forward Primer Sequence	Reverse Primer ID	Reverse Primer Sequence	Extended Primer ID	Extended Primer Sequence
rs2720799_PLEX1_F	ACGTTGGATGTCCTTTAAGCACTTCAACAG	rs2720799_PLEX1_R	ACGTTGGATGCAGAAAGGAAGTGGTTATTG	rs2720799_PLEX1_EX	ACATGTGTCCTTTCA
rs41452148_PLEX1_F	ACGTTGGATGGAAAGGGTAAGCCATGTCTC	rs41452148_PLEX1_R	ACGTTGGATGCACATGCTAGTCCATCTTTC	rs41452148_PLEX1_EX	TATGCAAGGAGTTCT
rs10088247_PLEX1_F	ACGTTGGATGTTCTCTGTTTATCTGCAGC	rs10088247_PLEX1_R	ACGTTGGATGCAGTACAAACTCTTTCTTTGA	rs10088247_PLEX1_EX	ATGGGTTTTGAGGAA
rs664600_PLEX1_F	ACGTTGGATGAAGAAAGCGTGTTTGGCAGG	rs664600_PLEX1_R	ACGTTGGATGATTGGGAGCTACAACCACAG	rs664600_PLEX1_EX	ACAACCACAGGCTGAC
rs17070658_PLEX1_F	ACGTTGGATGTCACCCCAAATCAATCTCTC	rs17070658_PLEX1_R	ACGTTGGATGGATACAACTTTTTAAGATAGG	rs17070658_PLEX1_EX	cATCTCTCTCCCTTTGA
rs7011965_PLEX1_F	ACGTTGGATGACCCCAGATGCCAGTATTTC	rs7011965_PLEX1_R	ACGTTGGATGTTCCACCCACATGGAGCAAG	rs7011965_PLEX1_EX	GACTGCAGTATTCTTCA
rs17067905_PLEX1_F	ACGTTGGATGAAGGCACCAAACTGGCTTAC	rs17067905_PLEX1_R	ACGTTGGATGTGTCGTTGGTCCTCACATAG	rs17067905_PLEX1_EX	GGCTTACAGGCATTAGG
rs17066505_PLEX1_F	ACGTTGGATGCCTGTTTTGAAGTTGCACGG	rs17066505_PLEX1_R	ACGTTGGATGTGGAGGCAGAGGGTATAAAC	rs17066505_PLEX1_EX	GTGTCCTTCCCCAGTAGA
rs2291319_PLEX1_F	ACGTTGGATGGTGTGTATAAACCCTGTGTA	rs2291319_PLEX1_R	ACGTTGGATGGTCGCAGAATGTTTAATGCAC	rs2291319_PLEX1_EX	GTGTGTTATGAATGACTA
rs75505851_PLEX1_F	ACGTTGGATGCGTCCCGTCTACTGTGAAAC	rs75505851_PLEX1_R	ACGTTGGATGCCACATCCTTGGAGATTTGC	rs75505851_PLEX1_EX	cctcTTTGCTTTGCCAGTG
rs11781201_PLEX1_F	ACGTTGGATGCACCTTCTTCATCTCTATC	rs11781201_PLEX1_R	ACGTTGGATGGCATTCATCCAACCTGTCTC	rs11781201_PLEX1_EX	TTGGTAAAAAATGTGTAAA
rs583087_PLEX1_F	ACGTTGGATGGAAAGGCATCTCAGCAACAC	rs583087_PLEX1_R	ACGTTGGATGGAAATCAAGGCACACTCCAG	rs583087_PLEX1_EX	caaACTCCAGGAAGACTGCC
rs17336043_PLEX1_F	ACGTTGGATGGCTTGTGTTAGAACTGGCTG	rs17336043_PLEX1_R	ACGTTGGATGGTGAAATGAATTAGTGCTGTC	rs17336043_PLEX1_EX	cgcgGCTGGAAACAATGCCA
rs2616984_PLEX1_F	ACGTTGGATGCACGAGCAAATACAAAGTCAC	rs2616984_PLEX1_R	ACGTTGGATGGCTTAGGTTTAGGGGTTTTC	rs2616984_PLEX1_EX	ccttaACAACATATCCCGTGC
rs2589293_PLEX1_F	ACGTTGGATGTCTGAATAGTAAGTCAGACC	rs2589293_PLEX1_R	ACGTTGGATGGTATGAACATAGACAAGTCTG	rs2589293_PLEX1_EX	TGTAATAAAAAGCAGTGTTTT
rs1545702_PLEX1_F	ACGTTGGATGCAAGAAGGGGCAATAACGTC	rs1545702_PLEX1_R	ACGTTGGATGACAGCTGTCCTACCAGTAAG	rs1545702_PLEX1_EX	ccccCCAGTTACTCTGAGTAAT
rs10503244_PLEX1_F	ACGTTGGATGTGCCAACGTCTTACGATGAG	rs10503244_PLEX1_R	ACGTTGGATGTCCAGTTCCACAGATAATCC	rs10503244_PLEX1_EX	cccagGAGACTACAAGCTCTTA
rs4875356_PLEX1_F	ACGTTGGATGACCAAGCTCTACATAATAGG	rs4875356_PLEX1_R	ACGTTGGATGGAGGAGACCACGATCTTCAT	rs4875356_PLEX1_EX	GCAAAATACTATGGTATTAGGTT
rs1513337_PLEX1_F	ACGTTGGATGACAGACCAATGTCAGCACAC	rs1513337_PLEX1_R	ACGTTGGATGATCTGTGATCGCTCGCTAAG	rs1513337_PLEX1_EX	ccCAAACAATAAATTCAGACATTA
rs2166713_PLEX1_F	ACGTTGGATGACAGTGATGGATAGTATAGC	rs2166713_PLEX1_R	ACGTTGGATGCAGTGCAACTGTACACAGC	rs2166713_PLEX1_EX	AACACTTGATAATAATAAGTGACTA
rs11786445_PLEX2_F	ACGTTGGATGATGACAGAAAAACCCACCGC	rs11786445_PLEX2_R	ACGTTGGATGAACTCCCTATACCAGTTCTC	rs11786445_PLEX2_EX	GCATTGTCAGTGGCT
rs6558702_PLEX2_F	ACGTTGGATGAGATGCCCCTGAACACTTAC	rs6558702_PLEX2_R	ACGTTGGATGAACAGCCGTGTGTCAAGAAG	rs6558702_PLEX2_EX	ACACTTACGCTTACAC
rs4875102_PLEX2_F	ACGTTGGATGTAGGGGTGGTGAGGACAGAA	rs4875102_PLEX2_R	ACGTTGGATGTTGGGCTCAGGAATCGTTAG	rs4875102_PLEX2_EX	ACACCCATCTGGACTTA
rs10503191_PLEX2_F	ACGTTGGATGCAACTTTGCCATGTTTGAAC	rs10503191_PLEX2_R	ACGTTGGATGCCAAGGCCATATCAAATAAG	rs10503191_PLEX2_EX	ATGATAAATTGCTGTGA
rs28455997_PLEX2_F	ACGTTGGATGTGTAGGAAGTCATAGCTGGG	rs28455997_PLEX2_R	ACGTTGGATGGCTTACCACTCTGGGAGATA	rs28455997_PLEX2_EX	gggTAGCTGGGCTCCATG
rs4876061_PLEX2_F	ACGTTGGATGCTTTCACCTGATAGCATTTT	rs4876061_PLEX2_R	ACGTTGGATGCACCAGGCTGGAAAATTTTTG	rs4876061_PLEX2_EX	tTTACTTTTCTCTCTGTCA
rs11779522_PLEX2_F	ACGTTGGATGTCTCCTTGTGGTATGACAAC	rs11779522_PLEX2_R	ACGTTGGATGCTTAGTAGCCTGGTGATATG	rs11779522_PLEX2_EX	TGACAACAAATAAAATACC
rs10503219_PLEX2_F	ACGTTGGATGGCTGAATAAACCAAATCTC	rs10503219_PLEX2_R	ACGTTGGATGCTCAGTTGTTTTGGAGATCA	rs10503219_PLEX2_EX	ctcTGGTTATTTGCATTCAA
rs7017888_PLEX2_F	ACGTTGGATGTTCAAGTCACGACGTTGAGG	rs7017888_PLEX2_R	ACGTTGGATGTTGAGACATCACTTTATGG	rs7017888_PLEX2_EX	tgAGCATTCATTTGATAAGA
rs995322_PLEX2_F	ACGTTGGATGTTAAGTCCTCACAATCAAG	rs995322_PLEX2_R	ACGTTGGATGCTCTTCTCTCCTTTTAGAAGT	rs995322_PLEX2_EX	gCTCATCTTTGTGTACACTTA
rs17319596_PLEX2_F	ACGTTGGATGGTAAGTGAAGATCTAAGGGC	rs17319596_PLEX2_R	ACGTTGGATGGCAGCTTCTCACCATATTTG	rs17319596_PLEX2_EX	ccccTATTTGTGCTGTTTTGA
rs2214689_PLEX2_F	ACGTTGGATGGCCCACCTACATTAACTTTG	rs2214689_PLEX2_R	ACGTTGGATGGCCAACCATAATAAGGGTGC	rs2214689_PLEX2_EX	gagTTAACTTTGAAAGTGAGT
rs10503253_PLEX2_F	ACGTTGGATGCTGTAGCAGGTTCAACAGAC	rs10503253_PLEX2_R	ACGTTGGATGCATAAGTTTATATTTCTCAC	rs10503253_PLEX2_EX	ggggCATGAATTTTAGGGGTT
rs10503223_PLEX2_F	ACGTTGGATGCTGTTAGTCTCTATATTGAAG	rs10503223_PLEX2_R	ACGTTGGATGGAACGTAATTTTGCATACAA	rs10503223_PLEX2_EX	ttacTTTTGCATACAAAAGGAG
rs7819976_PLEX2_F	ACGTTGGATGACCAATAAGAAGGCTTGAGG	rs7819976_PLEX2_R	ACGTTGGATGTTTGTTTCAAAGACCCAAC	rs7819976_PLEX2_EX	ccgtATGTATTCTGCACTACATT
rs17066851_PLEX2_F	ACGTTGGATGGGTAAAGATCTTGAATTCCC	rs17066851_PLEX2_R	ACGTTGGATGGTATAGTCTATTTGGGAATG	rs17066851_PLEX2_EX	tagcACTGGGAAGTAAAACCATT
rs7007032_PLEX2_F	ACGTTGGATGCACACGGAGAAGGTAAAAAC	rs7007032_PLEX2_R	ACGTTGGATGAGAAGGGCCTGGAAATGTAG	rs7007032_PLEX2_EX	ggggAGGAAAACCTCTCCATGTT
rs2912272_PLEX3_F	ACGTTGGATGTGGATTTGAAACCTAGAGAC	rs2912272_PLEX3_R	ACGTTGGATGTTTTCGATTGTCCGGAGCTG	rs2912272_PLEX3_EX	TCTTTCACGTGCTATT
CSMD1 primers for genotyping - SSLP
Forward Primer ID	Forward Primer Sequence	Reverse Primer ID	Reverse Primer Sequence
rs71534387_F	CCTTCCAGGGACCAGGTTAAG	rs71534387_R	TCCAACTCGCTCAACCGAC
