# Supplementary material for: Altered CSMD1 Expression Alters Cocaine-Conditioned Place Preference: Mutual Support for a Complex Locus from Human and Mouse Models
Source: PLoS One. 2015 Jul 14;10(7):e0120908. doi: 10.1371/journal.pone.0120908 (PMC4501703; doi:10.1371/journal.pone.0120908)
Supplement: S2 Table — Table A: Original spreadsheet and statistical analysis of the 60 min locomotion in the original CSMD1 line. Mice were injected with saline or 10 mg/kg s.c. cocaine, as indicated and immediately placed into dark, sound-attenuating locomotor boxes (42 x 42 cm). Total distance traveled was calculated from infrared beam breaks by an Optovarimax ATS System. Table B: Original spreadsheet and statistical analysis of the Rotarod test in the original CSMD1 line. Latencies (s) to fall off on each day are presented. Table C: Original spreadsheet and statistical analysis of the weights of the back-crossed CSMD1 mice. Table D: Original spreadsheet and statistical analysis of the hanging wire test of the back-crossed CSMD1 mice. Table E: Original spreadsheet and statistical analysis of the Rotarod test of the back-crossed CSMD1 mice. Latencies (s) to fall off on each day are presented. Table F: Original spreadsheet and statistical analysis of the Dark box emergence and the open field tests of the back-crossed CSMD1 mice. For the Dark box emergence test, the testing cage (18 x 36 cm) consisted of two compartments: a dark chamber (18 x 18 cm) with black walls and a small opening (5 cm) leading to a Plexiglas compartment. An animal was placed into the dark chamber. The latency to emerge and the time spent outside the dark chamber during the 10 min trial were measured using the Optovarimax system (Columbus Instruments, OH). For the Open Field test, mice were placed singly in an open field (42 x 42 cm) for ten minutes. The time each animal spent in the central quadrant was recorded. Table G: Original spreadsheet and statistical analysis of the Conditioned Place preference (CPP) test of the back-crossed CSMD1 mice. Times spent on the cocaine-paired side during two pre-tests (Wire-T1, Wire-T2) and post-test (Wire-T3) and the difference (Ave ∆T) between the post-test and average of the two pretests (Ave T 1–2) are presented. Table H: Original spreadsheet and statistical analysis of the l [file pone.0120908.s002.xlsx]

## Sheet: Table A
Table A	Locomotion in the original csmd1 strain						60 min locomotion		10 mg/kg cocaine		PASW Statistic 18 Analysis
							Day 1	Day 2	Day 3
	Mouse	Sex	GT	DOB	Date	Age	Salline	Salline	Cocaine		Tests of Between-Subjects Effects
	86607	F	-/-	2010-09-20	2011-02-10	143	13286.4	9267.7	7693.9		Measure: Saline Transformed Variable: Average (Day1 and Day 2)
	86608	F	-/-	2010-09-20	2011-02-10	143	9960.9	3746.3	13042		Source	Type III Sum of Squares	df	Mean Square	F	Sig.
	88412	M	-/-	2010-10-12	2011-02-10	121	18436.5	10712.8	20726.8		Intercept	9.3072e+08	1	9.3072e+08	18.3934	0.000441988
	88414	M	-/-	2010-10-12	2011-02-10	121	15726.4	18426	30566.9		Age	3.18582e+07	1	3.18582e+07	0.629597	0.437838
	88484	M	-/-	2010-10-18	2011-02-10	115	16433.6	7511.1	21387.3		Sex	2.07361e+06	1	2.07361e+06	0.0409798	0.841847
	88485	M	-/-	2010-10-18	2011-02-10	115	12019.9	6296.4	12678.1		Genotype	6.27785e+06	1	6.27785e+06	0.124066	0.728756
	89204	M	-/-	2010-10-25	2011-02-10	108	10727	5345.1	9182.6		Sex * Genotype	3.44483e+07	1	3.44483e+07	0.680785	0.420117
	3	F	-/-	2010-11-12	2011-02-10	90	26508.7	24537.5	28023.1		Error	9.10816e+08	18	5.06009e+07
	9	F	-/-	2010-11-16	2011-02-10	86	13193	8043.1	6076.2
	14	M	-/-	2010-12-10	2011-02-10	62	11471.4	17287.9	13037.5		Tests of Between-Subjects Effects
	17	F	-/-	2010-12-10	2011-02-10	62	21645.9	15676.5	14699.9		Dependent Variable: Day3
	23	F	-/-	2010-12-15	2011-02-10	57	15352.9	8626.8	21591.1		Source	Type III Sum of Squares	df	Mean Square	F	Sig.
	86605	M	+/+	2010-09-20	2011-02-10	143	19011.2	9687.1	27618.9		Corrected Model	1.26169e+08	4	3.15423e+07	0.366648	0.829179
	86609	F	+/+	2010-09-20	2011-02-10	143	11536.9	2978.9	3326.8		Intercept	1.8839e+08	1	1.8839e+08	2.18985	0.156213
	86610	F	+/+	2010-09-20	2011-02-10	143	25946.1	12935.4	35958		Age	4.65853e+07	1	4.65853e+07	0.541509	0.471289
	88482	M	+/+	2010-10-18	2011-02-10	115	18162.3	12013.4	10625.9		Sex	5.99191e+07	1	5.99191e+07	0.696501	0.414901
	89206	M	+/+	2010-10-25	2011-02-10	108	20232	18555	16381.6		Genotype	1.83713e+07	1	1.83713e+07	0.213549	0.649537
	1	F	+/+	2010-11-12	2011-02-10	90	9739.9	5580.1	2891.4		Sex * Genotype	5.64146e+06	1	5.64146e+06	0.0655765	0.800793
	2	F	+/+	2010-11-12	2011-02-10	90	23660.1	13640.2	13549.4		Error	1.54852e+09	18	8.60287e+07
	6	M	+/+	2010-11-16	2011-02-10	86	17449.3	5574.8	13104.8		Total	7.42245e+09	23
	8	M	+/+	2010-11-16	2011-02-10	86	15580.6	10266.4	13004.7		Corrected Total	1.67469e+09	22
	16	M	+/+	2010-12-10	2011-02-10	62	20398.6	15823.2	20017.7
	19	F	+/+	2010-12-10	2011-02-10	62	12665.9	10200.5	8406.6

## Sheet: Table B
Table B	Rotarod in the original csmd1 strain						PASW Statistics 18 Analysis
Mouse	Sex	GT	Day 1	Day 2	Day 3
85755	F	-/-	87	300	300		Tests of Between-Subjects Effects
85763	F	-/-	75	149	300		Measure:MEASURE_1 Transformed Variable:Average
85764	F	-/-	149	209	247		Source	Type III Sum of Squares	df	Mean Square	F	Sig.
85766	F	-/-	236	300	300		Intercept	737317	1	737317	32.2544	6.15013e-07
85541	F	+/-	77	174	201		Age	100126	1	100126	4.38008	0.0412581
85544	F	+/-	39	227	174		Sex	1005.83	1	1005.83	0.0440006	0.834672
85765	F	+/-	300	169	253		Genotype	11938.4	2	5969.2	0.261127	0.771187
85542	F	+/+	192	116	151		Sex * Genotype	42834.5	2	21417.2	0.936912	0.398349
85543	F	+/+	247	161	300		Error	1.18869e+06	52	22859.4
85757	F	+/+	300	139	77
85758	F	+/+	300	300	252		Mauchly's Test of Sphericityb
85753	M	-/-	42	51	156		Measure:MEASURE_1
85536	M	-/-	92	120	91		Within Subjects Effect		Mauchly's W	Approx. Chi-Square	df	Sig.	Epsilona
85537	M	-/-	284	300	300								Greenhouse-Geisser	Huynh-Feldt	Lower-bound
85752	M	-/-	118	206	288			Day	0.6868	19.1613	2	6.90506e-05	0.761498	0.870266	0.5
85754	M	+/-	172	300	300
85761	M	+/-	282	300	300		Tests of Within-Subjects Effects
85748	M	+/-	197	94	65		Measure:MEASURE_1
85750	M	+/-	300	300	300		Source		Type III Sum of Squares	df	Mean Square	F	Sig.
85751	M	+/-	300	300	300		Day	Sphericity Assumed	12376.1	2	6188.06	1.69799	0.188086
85539	M	+/+	176	84	118			Greenhouse-Geisser	12376.1	1.523	8126.16	1.69799	0.195332
85540	M	+/+	97	141	90			Huynh-Feldt	12376.1	1.74053	7110.54	1.69799	0.192307
85538	M	+/+	55	62	119			Lower-bound	12376.1	1	12376.1	1.69799	0.198292
85749	M	+/+	82	144	283		Day * Age	Sphericity Assumed	8244.18	2	4122.09	1.13109	0.326617
								Greenhouse-Geisser	8244.18	1.523	5413.13	1.13109	0.315246
2011-02-11								Huynh-Feldt	8244.18	1.74053	4736.59	1.13109	0.321164
Mouse	Sex	Gt	Day 1	Day 2	Day 3			Lower-bound	8244.18	1	8244.18	1.13109	0.292456
86607	F	-/-	285	300	300		Day * Sex	Sphericity Assumed	739.707	2	369.853	0.101487	0.903582
86608	F	-/-	46	45	83			Greenhouse-Geisser	739.707	1.523	485.691	0.101487	0.851058
3	F	-/-	117	131	174			Huynh-Feldt	739.707	1.74053	424.989	0.101487	0.878207
9	F	-/-	107	146	300			Lower-bound	739.707	1	739.707	0.101487	0.751328
17	F	-/-	300	67	15		Day * Genotype	Sphericity Assumed	12151.3	4	3037.84	0.833577	0.506828
23	F	-/-	156	127	94			Greenhouse-Geisser	12151.3	3.04599	3989.29	0.833577	0.480891
86609	F	+/+	123	18	24			Huynh-Feldt	12151.3	3.48106	3490.7	0.833577	0.493614
86610	F	+/+	105	10	46			Lower-bound	12151.3	2	6075.67	0.833577	0.440214
1	F	+/+	300	300	300		Day * Sex * Genotype	Sphericity Assumed	8189.16	4	2047.29	0.561773	0.69091
2	F	+/+	83	51	91			Greenhouse-Geisser	8189.16	3.04599	2688.5	0.561773	0.644424
19	F	+/+	49	300	220			Huynh-Feldt	8189.16	3.48106	2352.49	0.561773	0.667157
88412	M	-/-	104	300	230			Lower-bound	8189.16	2	4094.58	0.561773	0.573619
88414	M	-/-	55	31	81		Error(Day)	Sphericity Assumed	379011	104	3644.34
88484	M	-/-	53	53	104			Greenhouse-Geisser	379011	79.1958	4785.75
88485	M	-/-	125	16	38			Huynh-Feldt	379011	90.5076	4187.62
89204	M	-/-	300	300	225			Lower-bound	379011	52	7288.68
14	M	-/-	98	132	107
86605	M	+/+	300	107	131
88482	M	+/+	204	300	300
89206	M	+/+	78	12	63
6	M	+/+	46	86	73
8	M	+/+	97	124	135
16	M	+/+	156	216	230
2011-02-14
Mouse	Sex	Gt	Day 1	Day 2	Day 3
24	F	+/-	39	43	15
25	F	+/-	70	64	127
10	F	+/-	300	253	300
18	F	+/-	49	107	38
89208	F	+/-	63	81	93
89205	M	+/-	20	38	56
13	M	+/-	300	300	300
15	M	+/-	126	152	111
88481	M	+/-	25	10	63
88483	M	+/-	96	201	142
4	M	+/-	138	26	73
5	M	+/-	15	32	68

## Sheet: Table C
Table C	Weights of the Bx csmd1 mice
Mouse	Sex	GT	Weight	Age
50	M	+/+	43.8	183				PASW Statistics 18 Analysis
64	M	+/+	33	106
80	M	+/+	32	99
81	M	+/+	26.5	99				Tests of Between-Subjects Effects
82	M	+/+	29	99				Dependent Variable: Weight
109	M	+/+	32.5	94				Source	Type III Sum	df	Mean Square	F	Sig.	2014-07-31
112	M	+/+	29.3	83				Corrected Model	3140.98	6	523.497	80.0001	2.07919e-46	1.62559e-58
113	M	+/+	28.5	83				Intercept	2755.52	1	2755.52	421.095	2.13098e-47	1.1942e-65
115	M	+/+	26.6	83				Age	486.735	1	486.735	74.3821	4.9482e-15	1.82429e-15
120	M	+/+	28.6	80				Sex	2656.39	1	2656.39	405.946	1.87561e-46	3.80639e-58
122	M	+/+	28.6	80				Genotype	98.0718	2	49.0359	7.4936	0.00076595	0.00627478
126	M	+/+	25.3	70				Sex * Genotype	0.978834	2	0.489417	0.074792	0.927968	0.490464
135	M	+/+	34	106				Error	1086.25	166	6.5437
137	M	+/+	30.2	106				Total	112662	173
158	M	+/+	30	79				Corrected Total	4227.24	172
171	M	+/+	31.5	80
176	M	+/+	30.1	95
178	M	+/+	28.7	95				Males							Females
197	M	+/+	35.1	106				Dependent Variable:Weight							Dependent Variable:Weight
199	M	+/+	31.4	97				Source	Type III Sum of Squares	df	Mean Square	F	Sig.		Source	Type III Sum of Squares	df	Mean Square	F	Sig.
209	M	+/+	24.5	89				Corrected Model	594.971	3	198.324	22.6065	8.25375e-12		Corrected Model	84.7452	3	28.2484	5.99212	0.000763471
240	M	+/+	25.8	95				Intercept	2509.08	1	2509.08	286.005	1.99252e-34		Intercept	1627.2	1	1627.2	345.166	2.2521e-37
256	M	+/+	26.4	73				Age	522.513	1	522.513	59.5602	2.95187e-12		Age	70.79	1	70.79	15.0162	0.000172963
260	M	+/+	30.3	73				Genotype	72.0483	2	36.0242	4.10632	0.0186863		Genotype	13.7313	2	6.86567	1.45636	0.237106
268	M	+/+	31.5	79				Error	1122.93	128	8.77286				Error	575.139	122	4.71426
279	M	+/+	28.1	74				Total	106199	132					Total	57230	126
317	M	+/+	29.7	68				Corrected Total	1717.9	131					Corrected Total	659.884	125
337	M	+/+	26.7	59
339	M	+/+	29.7	66
348	M	+/+	26.4	78
349	M	+/+	25.1	78
358	M	+/+	25.9	78
359	M	+/+	23.8	78
373	M	+/+	28.4	76
383	M	+/+	27.7	76
384	M	+/+	25.1	76
385	M	+/+	26.4	76
49	M	+/-	33.2	183
75	M	+/-	37	105
79	M	+/-	30.9	99
86	M	+/-	31	73
100	M	+/-	28.3	95
108	M	+/-	29.2	94
110	M	+/-	29.9	94
121	M	+/-	30.7	80
123	M	+/-	28.7	77
125	M	+/-	25.8	70
127	M	+/-	27.2	70
134	M	+/-	33.3	106
139	M	+/-	30.9	94
140	M	+/-	34.1	94
142	M	+/-	28.7	94
154	M	+/-	27.4	81
156	M	+/-	29.3	79
169	M	+/-	33.7	80
184	M	+/-	28.6	92
195	M	+/-	31.1	106
198	M	+/-	28.6	97
200	M	+/-	33.2	97
219	M	+/-	25.4	94
267	M	+/-	32.1	79
271	M	+/-	24.3	72
278	M	+/-	27.3	74
287	M	+/-	23.5	76
288	M	+/-	27.4	76
300	M	+/-	20.7	61
309	M	+/-	22.4	72
310	M	+/-	26.6	72
319	M	+/-	31.5	71
332	M	+/-	28	68
336	M	+/-	25.5	59
340	M	+/-	26.5	66
350	M	+/-	27.2	78
356	M	+/-	24.8	78
365	M	+/-	29.6	70
367	M	+/-	29.2	70
45	M	-/-	32.1	184
65	M	-/-	35.5	106
66	M	-/-	26.4	106
73	M	-/-	35.4	105
74	M	-/-	30	105
87	M	-/-	33.2	73
102	M	-/-	33.1	88
103	M	-/-	36.3	88
107	M	-/-	28.6	94
138	M	-/-	25.3	94
141	M	-/-	26.9	94
155	M	-/-	25.2	81
168	M	-/-	28.9	80
185	M	-/-	28.2	92
196	M	-/-	30.4	106
202	M	-/-	27.6	97
203	M	-/-	25.3	97
210	M	-/-	25.8	89
213	M	-/-	25.7	89
220	M	-/-	21.4	94
236	M	-/-	25.7	95
257	M	-/-	24.9	73
258	M	-/-	26.3	73
266	M	-/-	33.4	79
272	M	-/-	24.8	72
280	M	-/-	26.6	74
286	M	-/-	25.6	76
301	M	-/-	23	61
289	M	-/-	24	70
290	M	-/-	26.4	70
308	M	-/-	23.3	72
320	M	-/-	23.9	71
329	M	-/-	27.4	81
331	M	-/-	26.9	81
357	M	-/-	22.9	78
360	M	-/-	23.8	78
366	M	-/-	29	70
368	M	-/-	26.9	70
372	M	-/-	22	76
381	M	-/-	23.9	76
83	F	+/+	20	92
84	F	+/+	21.6	92
91	F	+/+	21	73
98	F	+/+	24.6	110
106	F	+/+	24	88
116	F	+/+	20.9	83
118	F	+/+	20.8	80
119	F	+/+	19.9	80
128	F	+/+	22.5	84
131	F	+/+	20.1	70
145	F	+/+	20.7	80
147	F	+/+	21.4	80
149	F	+/+	21.8	85
150	F	+/+	20.8	85
153	F	+/+	21.6	85
160	F	+/+	19.8	81
164	F	+/+	22.1	85
173	F	+/+	22.8	101
179	F	+/+	22	102
180	F	+/+	23.3	102
182	F	+/+	25.3	102
205	F	+/+	22	104
208	F	+/+	21.8	104
246	F	+/+	19.9	94
277	F	+/+	20.6	78
282	F	+/+	21.6	81
295	F	+/+	20.5	70
313	F	+/+	19.4	72
315	F	+/+	20.1	72
321	F	+/+	19.3	68
327	F	+/+	22.2	85
345	F	+/+	26	66
354	F	+/+	20.7	91
376	F	+/+	20.9	76
386	F	+/+	20.5	96
390	F	+/+	19.4	96
393	F	+/+	19.5	78
394	F	+/+	21.9	69
53	F	+/-	31.5	183
85	F	+/-	21.3	92
90	F	+/-	24	73
97	F	+/-	28	110
144	F	+/-	23.9	80
146	F	+/-	19.9	80
159	F	+/-	19	81
162	F	+/-	21.3	81
165	F	+/-	20	85
166	F	+/-	22	85
172	F	+/-	21.9	101
174	F	+/-	25.5	101
175	F	+/-	25.3	101
181	F	+/-	22.4	102
183	F	+/-	22	102
191	F	+/-	20	99
192	F	+/-	24	99
216	F	+/-	19.9	96
218	F	+/-	17.3	96
222	F	+/-	19.5	94
223	F	+/-	18	94
225	F	+/-	19.5	94
248	F	+/-	21.2	94
273	F	+/-	20.2	78
276	F	+/-	19.3	78
284	F	+/-	20.5	81
294	F	+/-	20	70
296	F	+/-	21.6	70
306	F	+/-	17.9	68
312	F	+/-	19.4	72
314	F	+/-	19.7	72
323	F	+/-	21.2	68
324	F	+/-	20	73
326	F	+/-	23.9	85
328	F	+/-	22.5	85
346	F	+/-	27.5	66
353	F	+/-	22.6	91
362	F	+/-	20.6	91
388	F	+/-	21.5	96
54	F	-/-	23	183
60	F	-/-	23.5	129
62	F	-/-	19.8	129
99	F	-/-	23.3	110
104	F	-/-	20.3	95
130	F	-/-	19.6	70
143	F	-/-	21.8	80
161	F	-/-	19.4	81
190	F	-/-	19.5	99
204	F	-/-	21.2	104
206	F	-/-	20.2	104
207	F	-/-	19.6	104
215	F	-/-	18.9	96
262	F	-/-	18.4	73
264	F	-/-	19.3	73
247	F	-/-	19.7	94
274	F	-/-	19.8	78
275	F	-/-	19.4	78
283	F	-/-	20.4	81
292	F	-/-	20.2	70
305	F	-/-	17.5	68
311	F	-/-	19.6	72
322	F	-/-	20.7	68
325	F	-/-	21.1	73
342	F	-/-	26.5	73
343	F	-/-	25.9	73
344	F	-/-	27.4	66
347	F	-/-	24.6	66
361	F	-/-	19.2	91
380	F	-/-	19	76
389	F	-/-	20.1	96
395	F	-/-	20.5	69
397	F	-/-	20.4	69

## Sheet: Table D
Table D		Hanging wire in the Bx csmd1 mice
								PASW Statistics 18 Analysis
Mouse	GT	Sex	DOB	Date	Age	Hanging Time (s)
82	+/+	M	2013-03-21	2013-07-05	106	2		Tests of Between-Subjects Effects
64	+/+	M	2013-03-07	2013-07-05	120	3		Dependent Variable:Latency
80	+/+	M	2013-03-21	2013-07-05	106	3		Source	Type III Sum of Squares	df	Mean Square	F	Sig.
81	+/+	M	2013-03-21	2013-07-05	106	3		Corrected Model	7670.29	6	1278.38	2.12022	0.0917892
85	+/+	F	2013-03-21	2013-07-05	106	3		Intercept	22.4691	1	22.4691	0.0372653	0.848697
83	+/+	F	2013-03-21	2013-07-05	106	5		Age	2369.15	1	2369.15	3.92928	0.0600799
50	+/+	M	2012-12-20	2013-07-05	197	20		Genotype	1342.28	2	671.14	1.11309	0.346348
79	+/+	M	2013-03-21	2013-07-05	106	60		Sex	3680.02	1	3680.02	6.10336	0.0217195
84	+/+	F	2013-03-21	2013-07-05	106	60		Genotype * Sex	1336.36	2	668.179	1.10819	0.347896
91	+/+	F	2013-04-16	2013-07-05	80	60		Error	13264.9	22	602.949
75	+/-	M	2013-03-08	2013-07-05	119	2		Total	51469	29
86	+/-	M	2013-04-16	2013-07-05	80	2		Corrected Total	20935.2	28
72	+/-	M	2013-03-08	2013-07-05	119	13
44	+/-	M	2012-12-19	2013-07-05	198	60
49	+/-	M	2012-12-20	2013-07-05	197	60
53	+/-	F	2012-12-20	2013-07-05	197	60
88	+/-	F	2013-04-16	2013-07-05	80	60
89	+/-	F	2013-04-16	2013-07-05	80	60
90	+/-	F	2013-04-16	2013-07-05	80	60
63	-/-	F	2013-02-12	2013-07-05	143	3
87	-/-	M	2013-04-16	2013-07-05	80	7
73	-/-	M	2013-03-08	2013-07-05	119	8
74	-/-	M	2013-03-08	2013-07-05	119	10
62	-/-	F	2013-02-12	2013-07-05	143	18
65	-/-	F	2013-03-07	2013-07-05	120	59
45	-/-	M	2012-12-19	2013-07-05	198	60
54	-/-	F	2012-12-20	2013-07-05	197	60
60	-/-	F	2013-02-12	2013-07-05	143	60
66	-/-	M	2013-03-07	2013-07-05	120	60

## Sheet: Table E
Table E	Rotarod in the Bx csmd1 mice															SPSS Statistics 18 Analysis
Mouse	GT	Sex	DOB	Date	Age days)	DAY 1	Day 2	Day 3
50	+/+	M	2012-12-20	2013-07-08	200	98	56	97			Tests of Within-Subjects Effects								Tests of Between-Subjects Effects
64	+/+	M	2013-03-07	2013-07-08	123	177	48	104			Measure:MEASURE_1								Measure:MEASURE_1 Transformed Variable:Average
79	+/+	M	2013-03-21	2013-07-08	109	132	100	115			Source		Type III Sum of Squares	df	Mean Square	F	Sig.		Source	Type III Sum of Squares	df	Mean Square	F	Sig.
80	+/+	M	2013-03-21	2013-07-08	109	156	74	162			day	Sphericity Assumed	1504.97	2	752.486	0.269629	0.764915		Intercept	108629	1	108629	5.64873	0.0265929
81	+/+	M	2013-03-21	2013-07-08	109	113	175	171			day * Age	Sphericity Assumed	797.44	2	398.72	0.142868	0.867269		Age	3897.51	1	3897.51	0.202672	0.656978
82	+/+	M	2013-03-21	2013-07-08	109	54	71	46			day * Sex	Sphericity Assumed	8184.55	2	4092.28	1.46634	0.241826		Sex	27152	1	27152	1.41191	0.247409
44	+/-	M	2012-12-19	2013-07-08	201	241	271	281			day * Genotype	Sphericity Assumed	9156.11	4	2289.03	0.820199	0.519308		Genotype	36536	2	18268	0.949939	0.402065
49	+/-	M	2012-12-20	2013-07-08	200	19	35	24			day * Sex * Genotype	Sphericity Assumed	67334.2	4	16833.6	6.03176	0.000584762		Sex * Genotype	23140.3	2	11570.2	0.601651	0.556675
72	+/-	M	2013-03-08	2013-07-08	122	107	99	100											Error	423075	22	19230.7
75	+/-	M	2013-03-08	2013-07-08	122	45	168	160
86	+/-	M	2013-04-16	2013-07-08	83	182	203	57
45	-/-	M	2012-12-19	2013-07-08	201	62	274	289
66	-/-	M	2013-03-07	2013-07-08	123	300	300	300
73	-/-	M	2013-03-08	2013-07-08	122	52	45	42
74	-/-	M	2013-03-08	2013-07-08	122	114	169	300
87	-/-	M	2013-04-16	2013-07-08	83	16	80	103
83	+/+	F	2013-03-21	2013-07-08	109	108	180	195
84	+/+	F	2013-03-21	2013-07-08	109	59	141	182
85	+/+	F	2013-03-21	2013-07-08	109	225	300	300
91	+/+	F	2013-04-16	2013-07-08	83	111	300	88
53	+/-	F	2012-12-20	2013-07-08	200	52	23	129
88	+/-	F	2013-04-16	2013-07-08	83	80	85	300
89	+/-	F	2013-04-16	2013-07-08	83	39	187	152
90	+/-	F	2013-04-16	2013-07-08	83	49	90	300
54	-/-	F	2012-12-20	2013-07-08	200	300	300	249
60	-/-	F	2013-02-12	2013-07-08	146	266	300	300
62	-/-	F	2013-02-12	2013-07-08	146	300	164	300
63	-/-	F	2013-02-12	2013-07-08	146	50	48	82
65	-/-	F	2013-03-07	2013-07-08	123	129	76	134

## Sheet: Table F
Table F	Dark Box and Open Field tests in the Bx csmd1 mice
											Analysis by PASW Statistics 18
Student	Mouse	GT	Sex	DOB	Date	Age	Latency(s)	Lightside	center of OF
Kennedy	50	+/+	M	2012-12-20	2013-06-27	189	3	194.3	70		Dependent Variable: Latency				Dependent Variable: Light Side				Dependent Variable: In Center
Kennedy	64	+/+	M	2013-03-07	2013-06-27	112	2	186.8	123.3		Source	F	Sig.		Source	F	Sig.		Source	F	Sig.
Kennedy	79	+/+	M	2013-03-21	2013-07-02	103	3	169.3	23.7		Corrected Model	1.38274	0.237978		Corrected Model	1.21739	0.311495		Corrected Model	1.75029	0.126721
Kennedy	80	+/+	M	2013-03-21	2013-07-02	103	13	32.9	31.7		Intercept	0.0824889	0.775032		Intercept	8.46436	0.00521711		Intercept	4.47455	0.0389472
Kennedy	81	+/+	M	2013-03-21	2013-07-02	103	9	161.6	11.8		Age	1.72381	0.194655		Age	1.03224	0.314082		Age	0.00997311	0.920814
Kennedy	82	+/+	M	2013-03-21	2013-07-02	103	11	17.3	12.6		Genotype	1.36928	0.26282		Genotype	0.405597	0.668556		Genotype	1.57484	0.216234
Sulabh	348	+/+	M	2014-02-20	2014-06-23	123	12	218.3	88.3		Sex	2.5055	0.119183		Sex	3.94624	0.0519676		Sex	2.083	0.154619
Sulabh	349	+/+	M	2014-02-20	2014-06-23	123	20	360.8	10.1		Genotype * Sex	0.291634	0.74819		Genotype * Sex	1.53342	0.22488		Genotype * Sex	1.12451	0.332163
Sulabh	358	+/+	M	2014-02-20	2014-06-23	123	2	217.7	37.4		Error				Error				Error
Sulabh	359	+/+	M	2014-02-20	2014-06-23	123	23	111.7	10		Total				Total				Total
Sulabh	383	+/+	M	2014-03-15	2014-06-23	100	10	339.4	39.5		Corrected Total				Corrected Total				Corrected Total
Sulabh	384	+/+	M	2014-03-15	2014-06-23	100	3	162.4	60.8
Sulabh	385	+/+	M	2014-03-15	2014-06-23	100	18	198.9	68.3
Sulabh	373	+/+	M	2014-03-15	2014-06-23	100	32	241.1	22.6
Kennedy	83	+/+	F	2013-03-21	2013-06-27	98	1	90	17
Kennedy	84	+/+	F	2013-03-21	2013-06-27	98	27	85.4	17
Kennedy	85	+/+	F	2013-03-21	2013-06-27	98	15	104.7	18.3
Kennedy	91	+/+	F	2013-04-16	2013-07-02	77	4	152	28.7
Sulabh	354	+/+	F	2014-02-20	2014-06-23	123	23	144.6	42.3
Sulabh	376	+/+	F	2014-03-15	2014-06-23	100	9	127.8	11.9
Kennedy	44	+/-	M	2012-12-19	2013-06-27	190	1	129.6	15.7
Kennedy	49	+/-	M	2012-12-20	2013-06-27	189	4	108.6	11.7
Kennedy	72	+/-	M	2013-03-08	2013-06-27	111	24	21.5	4.7
Kennedy	75	+/-	M	2013-03-08	2013-06-27	111	37	119.9	22.5
Kennedy	86	+/-	M	2013-04-16	2013-07-02	77	5	180.9	14.9
Sulabh	350	+/-	M	2014-02-20	2014-06-23	123	3	94.5	26
Sulabh	356	+/-	M	2014-02-20	2014-06-23	123	41	172.3	31.8
Sulabh	382	+/-	M	2014-03-15	2014-06-23	100	23	290.7	34
Sulabh	371	+/-	M	2014-03-15	2014-06-23	100	12	290.7	12.3
Sulabh	374	+/-	M	2014-03-15	2014-06-23	100	19	118.5	63.2
Sulabh	375	+/-	M	2014-03-15	2014-06-23	100	17	229.6	31.4
Sulabh	364	+/-	M	2014-03-13	2014-06-23	102	26	208.8	25.1
Sulabh	365	+/-	M	2014-03-13	2014-06-23	102	3	262.7	6.9
Sulabh	367	+/-	M	2014-03-13	2014-06-23	102	37	209.4	23.3
Kennedy	53	+/-	F	2012-12-20	2013-06-27	189	116	218.9	21.7
Kennedy	88	+/-	F	2013-04-16	2013-07-02	77	7	158.1	24.6
Kennedy	89	+/-	F	2013-04-16	2013-07-02	77	3	100.9	8
Kennedy	90	+/-	F	2013-04-16	2013-07-02	77	1	132.5	80.8
Sulabh	352	+/-	F	2014-02-20	2014-06-23	123	15	250	22.1
Sulabh	353	+/-	F	2014-02-20	2014-06-23	123	7	201.3	7.5
Sulabh	377	+/-	F	2014-03-15	2014-06-23	100	58	114	30.9
Sulabh	378	+/-	F	2014-03-15	2014-06-23	100	60	237.7	14
Sulabh	379	+/-	F	2014-03-15	2014-06-23	100	34	218.6	18.6
Sulabh	362	+/-	F	2014-02-20	2014-06-23	123	15	157.7	4.1
Kennedy	45	-/-	M	2012-12-19	2013-06-27	190	20	318.6	13.7
Kennedy	66	-/-	M	2013-03-07	2013-06-27	112	31	89.2	9.8
Kennedy	73	-/-	M	2013-03-08	2013-06-27	111	5	199.3	9.1
Kennedy	74	-/-	M	2013-03-08	2013-06-27	111	13	214.9	17.6
Kennedy	87	-/-	M	2013-04-16	2013-07-02	77	19	85.2	11.8
Sulabh	357	-/-	M	2014-02-20	2014-06-23	123	14	293.6	68.4
Sulabh	360	-/-	M	2014-02-20	2014-06-23	123	15	254.2	11.6
Sulabh	381	-/-	M	2014-03-15	2014-06-23	100	4	76.5	32.8
Sulabh	372	-/-	M	2014-03-15	2014-06-23	100	7	322.1	11.3
Sulabh	366	-/-	M	2014-03-13	2014-06-23	102	9	178.2	13.2
Sulabh	368	-/-	M	2014-03-13	2014-06-23	102	17	181.2	42.6
Kennedy	54	-/-	F	2012-12-20	2013-06-27	189	2	207.5	23.5
Kennedy	60	-/-	F	2013-02-12	2013-06-27	135	121	60.7	40.2
Kennedy	62	-/-	F	2013-02-12	2013-06-27	135	17	100.7	0.5
Kennedy	63	-/-	F	2013-02-12	2013-06-27	135	4	135.2	9.4
Kennedy	65	-/-	F	2013-03-07	2013-06-27	112	3	111.6	1.8
Sulabh	380	-/-	F	2014-03-15	2014-06-23	100	11	130.6	29.5
Sulabh	361	-/-	F	2014-02-20	2014-06-23	123	26	238.1	13.5

## Sheet: Table G
Table G	Cocaine conditioned place preference in the Bx csmd1 mice															Analysis by PASW Statistics 18
Mouse	Sex	GT	Weight	Date	DOB	Age	Cocaine (mg/kg)	Wire-T1	Wire-T2	Ave T 1-2	Wire-T3	Ave DT
112	M	+/+	29.3	2013-10-11	2013-07-20	83	0	435.6	185.5	310.55	419.1	108.55				Tests of Between-Subjects Effects
122	M	+/+	28.6	2013-10-18	2013-07-30	80	0	460.9	174.2	317.55	392.6	75.05				Dependent Variable: CPP
137	M	+/+	30.2	2013-11-22	2013-08-08	106	0	456	227.6	341.8	478.1	136.3				Source	Type III Sum	df	Mean Square	F	Sig.
176	M	+/+	30.1	2014-01-09	2013-10-06	95	0	512.3	449.9	481.1	594.3	113.2				Corrected Model	1.62267e+06	34	47725.4	2.66676	6.46291e-09
199	M	+/+	31.4	2014-01-23	2013-10-18	97	0	377.9	413.5	395.7	724.1	328.4				Intercept	236788	1	236788	13.231	3.14216e-05
240	M	+/+	25.8	2014-02-13	2013-11-10	95	0	378.8	363.5	371.15	439.4	68.25				Age	5853.81	1	5853.81	0.327094	0.570574
358	M	+/+	25.9	2014-05-09	2014-02-20	78	0	364.5	140.4	252.45	492.5	240.05				Sex	86552.8	1	86552.8	4.83631	0.000934917
383	M	+/+	27.7	2014-05-30	2014-03-15	76	0	492.4	313.6	403	496.6	93.6				Genotype	66805.4	2	33402.7	1.86644	0.0242198
145	F	+/+	20.7	2013-11-22	2013-09-03	80	0	773.1	744.3	758.7	547.7	-211				Dose	769830	5	153966	8.60316	5.3532e-13
147	F	+/+	21.4	2013-11-22	2013-09-03	80	0	227.6	113.2	170.4	459.4	289				Sex * Genotype	31558.9	2	15779.4	0.881708	0.88557
149	F	+/+	21.8	2013-12-06	2013-09-12	85	0	591.7	379.5	485.6	360.6	-125				Sex * Dose	47413.3	5	9482.66	0.529863	0.349911
153	F	+/+	21.6	2013-12-06	2013-09-12	85	0	529.9	349	439.45	494.1	54.65				Genotype * Dose	357059	10	35705.9	1.99514	0.151526
164	F	+/+	22.1	2013-12-19	2013-09-25	85	0	461.3	269	365.15	449.3	84.15				Sex * Genotype * Dose	112543	8	14067.9	0.786072	0.846879
179	F	+/+	22	2014-01-16	2013-10-06	102	0	611.5	661.3	636.4	446.7	-189.7				Error	2.45181e+06	137	17896.4
376	F	+/+	20.9	2014-05-30	2014-03-15	76	0	522.6	306.6	414.6	591.1	176.5				Total	8.478e+06	172
121	M	+/-	30.7	2013-10-18	2013-07-30	80	0	489.6	340.6	415.1	348.2	-66.9				Corrected Total	4.07448e+06	171
134	M	+/-	33.3	2013-11-22	2013-08-08	106	0	490.9	394.5	442.7	624.9	182.2
140	M	+/-	34.1	2013-12-06	2013-09-03	94	0	702.2	412	557.1	302.8	-254.3
169	M	+/-	33.7	2013-12-19	2013-09-30	80	0	550.5	709.7	630.1	793.6	163.5
184	M	+/-	28.6	2014-01-09	2013-10-09	92	0	506.9	177.4	342.15	383.3	41.15
198	M	+/-	28.6	2014-01-23	2013-10-18	97	0	338.8	358.5	348.65	309.6	-39.05
340	M	+/-	26.5	2014-04-24	2014-02-17	66	0	589.9	454.6	522.25	446	-76.25
53	F	+/-	31.5	2013-06-21	2012-12-20	183	0	421.9	401.8	411.85	232.7	-179.15
165	F	+/-	20	2013-12-19	2013-09-25	85	0	651.5	431.5	541.5	461.7	-79.8
172	F	+/-	21.9	2014-01-09	2013-09-30	101	0	713.7	316.4	515.05	588	72.95
183	F	+/-	22	2014-01-16	2013-10-06	102	0	580.8	355.4	468.1	319.6	-148.5
216	F	+/-	19.9	2014-02-06	2013-11-02	96	0	808.6	556.6	682.6	634.3	-48.3
323	F	+/-	21.2	2014-03-27	2014-01-18	68	0	632	227.2	429.6	349.1	-80.5
326	F	+/-	23.9	2014-04-10	2014-01-15	85	0	640	334.5	487.25	639.4	152.15
388	F	+/-	21.5	2014-06-19	2014-03-15	96	0	652.4	456.6	554.5	648.1	93.6
73	M	-/-	35.4	2013-06-21	2013-03-08	105	0	497.1	226	361.55	278.7	-82.85
155	M	-/-	25.2	2013-12-13	2013-09-23	81	0	751.2	458.2	604.7	527.7	-77
168	M	-/-	28.9	2013-12-19	2013-09-30	80	0	587.7	426.4	507.05	566.6	59.55
196	M	-/-	30.4	2014-01-23	2013-10-09	106	0	594.8	406.2	500.5	683.9	183.4
203	M	-/-	25.3	2014-01-23	2013-10-18	97	0	354.9	357.3	356.1	448.4	92.3
210	M	-/-	25.8	2014-01-30	2013-11-02	89	0	611.1	432.1	521.6	439	-82.6
360	M	-/-	23.8	2014-05-09	2014-02-20	78	0	251.4	252	251.7	468.8	217.1
54	F	-/-	23	2013-06-21	2012-12-20	183	0	820.6	440	630.3	708.4	78.1
161	F	-/-	19.4	2013-12-13	2013-09-23	81	0	555.6	453.6	504.6	592.9	88.3
206	F	-/-	20.2	2014-01-30	2013-10-18	104	0	568.2	320.2	444.2	642.3	198.1
342	F	-/-	26.5	2014-04-24	2014-02-10	73	0	742.9	391.2	567.05	476.5	-90.55
361	F	-/-	19.2	2014-05-22	2014-02-20	91	0	714.1	559.5	636.8	631.2	-5.6
389	F	-/-	20.1	2014-06-19	2014-03-15	96	0	872.2	528.6	700.4	430.4	-270
317	M	+/+	29.7	2014-03-27	2014-01-18	68	2	541.7	846.8	694.25	874.1	179.85
337	M	+/+	26.7	2014-04-10	2014-02-10	59	2	637.5	407.3	522.4	657.4	135
339	M	+/+	29.7	2014-04-24	2014-02-17	66	2	554.6	333.3	443.95	742.3	298.35
348	M	+/+	26.4	2014-05-09	2014-02-20	78	2	367.1	590.4	478.75	514.7	35.95
349	M	+/+	25.1	2014-05-09	2014-02-20	78	2	386	236.9	311.45	724.2	412.75
359	M	+/+	23.8	2014-05-09	2014-02-20	78	2	517.4	191	354.2	665.2	311
282	F	+/+	21.6	2014-03-06	2013-12-15	81	2	790.8	582.5	686.65	842.9	156.25
313	F	+/+	19.4	2014-03-20	2014-01-07	72	2	727.3	517.4	622.35	750.9	128.55
315	F	+/+	20.1	2014-03-20	2014-01-07	72	2	396.3	332.5	364.4	465.5	101.1
321	F	+/+	19.3	2014-03-27	2014-01-18	68	2	620.2	308.1	464.15	563.1	98.95
327	F	+/+	22.2	2014-04-10	2014-01-15	85	2	604.5	482	543.25	508.7	-34.55
345	F	+/+	26	2014-04-24	2014-02-17	66	2	689.7	317.4	503.55	482.4	-21.15
386	F	+/+	20.5	2014-06-19	2014-03-15	96	2	605.7	449.1	527.4	697.4	170
288	M	+/-	27.4	2014-03-06	2013-12-20	76	2	362.3	149.8	256.05	532.6	276.55
300	M	+/-	20.7	2014-03-06	2014-01-04	61	2	540.3	293.1	416.7	537.1	120.4
309	M	+/-	22.4	2014-03-20	2014-01-07	72	2	735.9	561.2	648.55	738.2	89.65
310	M	+/-	26.6	2014-03-20	2014-01-07	72	2	513.7	484.2	498.95	710.2	211.25
319	M	+/-	31.5	2014-03-27	2014-01-15	71	2	428.5	258.8	343.65	647.9	304.25
332	M	+/-	28	2014-04-10	2014-02-01	68	2	412.6		412.6	629.6	217
336	M	+/-	25.5	2014-04-10	2014-02-10	59	2	655.6	207	431.3	331.8	-99.5
284	F	+/-	20.5	2014-03-06	2013-12-15	81	2	671.8	334.1	502.95	606.6	103.65
294	F	+/-	20	2014-03-13	2014-01-02	70	2	532.7	410.7	471.7	439.3	-32.4
296	F	+/-	21.6	2014-03-13	2014-01-02	70	2	524.5	240.2	382.35	687.4	305.05
312	F	+/-	19.4	2014-03-20	2014-01-07	72	2	610.3	511	560.65	575.9	15.25
314	F	+/-	19.7	2014-03-20	2014-01-07	72	2	326.9	169.2	248.05	325.1	77.05
324	F	+/-	20	2014-03-27	2014-01-13	73	2	424.4	240.4	332.4	248.8	-83.6
328	F	+/-	22.5	2014-04-10	2014-01-15	85	2	546.2	342.9	444.55	441.3	-3.25
301	M	-/-	23	2014-03-06	2014-01-04	61	2	410.8	278.5	344.65	607	262.35
289	M	-/-	24	2014-03-13	2014-01-02	70	2	838.2	459.9	649.05	600.6	-48.45
290	M	-/-	26.4	2014-03-13	2014-01-02	70	2	685.3	364	524.65	425	-99.65
308	M	-/-	23.3	2014-03-20	2014-01-07	72	2	931.2	613.5	772.35	914.5	142.15
329	M	-/-	27.4	2014-04-10	2014-01-19	81	2	642.2	429.7	535.95	858.2	322.25
331	M	-/-	26.9	2014-04-10	2014-01-19	81	2	557	511.8	534.4	673.4	139
322	F	-/-	20.7	2014-03-27	2014-01-18	68	2	541.3	420.5	480.9	729.6	248.7
325	F	-/-	21.1	2014-03-27	2014-01-13	73	2	347.1	415.8	381.45	284.4	-97.05
343	F	-/-	25.9	2014-04-24	2014-02-10	73	2	614.9	366.5	490.7	600.1	109.4
344	F	-/-	27.4	2014-04-24	2014-02-17	66	2	712.2	590.1	651.15	649	-2.15
347	F	-/-	24.6	2014-04-24	2014-02-17	66	2	613.3	499.3	556.3	575.9	19.6
395	F	-/-	20.5	2014-06-19	2014-04-11	69	2	272.9	200.4	236.65	335.8	99.15
268	M	+/+	31.5	2014-02-21	2013-12-04	79	2.5	353	220.5	286.75	608.6	321.85
279	M	+/+	28.1	2014-02-27	2013-12-15	74	2.5	306.6	230.7	268.65	662.5	393.85
246	F	+/+	19.9	2014-02-21	2013-11-19	94	2.5	746.2	522.8	634.5	629.8	-4.7
277	F	+/+	20.6	2014-02-27	2013-12-11	78	2.5	508.5	431.9	470.2	813.8	343.6
271	M	+/-	24.3	2014-02-21	2013-12-11	72	2.5	391.3	164.1	277.7	412.2	134.5
278	M	+/-	27.3	2014-02-27	2013-12-15	74	2.5	575.1	436.4	505.75	546.5	40.75
266	M	-/-	33.4	2014-02-21	2013-12-04	79	2.5	460.1	446.3	453.2	615.2	162
272	M	-/-	24.8	2014-02-21	2013-12-11	72	2.5	482.3	352.5	417.4	603.5	186.1
280	M	-/-	26.6	2014-02-27	2013-12-15	74	2.5	319.3	229.4	274.35	704.4	430.05
80	M	+/+	32	2013-06-28	2013-03-21	99	5	542.2	188	365.1	774.6	409.5
82	M	+/+	29	2013-06-28	2013-03-21	99	5	422.7	268.4	345.55	559.6	214.05
109	M	+/+	32.5	2013-10-11	2013-07-09	94	5	456.2	296.6	376.4	693.7	317.3
113	M	+/+	28.5	2013-10-11	2013-07-20	83	5	765.3	520.7	643	677.7	34.7
171	M	+/+	31.5	2013-12-19	2013-09-30	80	5	544	158.1	351.05	673.1	322.05
260	M	+/+	30.3	2014-02-13	2013-12-02	73	5	601.2	459.8	530.5	791.2	260.7
91	F	+/+	21	2013-06-28	2013-04-16	73	5	323.6	335.5	329.55	498.9	169.35
98	F	+/+	24.6	2013-09-13	2013-05-26	110	5	555.2	419.8	487.5	807.4	319.9
116	F	+/+	20.9	2013-10-11	2013-07-20	83	5	531.6	293	412.3	678.5	266.2
118	F	+/+	20.8	2013-10-18	2013-07-30	80	5	543.4	400.5	471.95	663.2	191.25
180	F	+/+	23.3	2014-01-16	2013-10-06	102	5	660.5	462.9	561.7	819.7	258
205	F	+/+	22	2014-01-30	2013-10-18	104	5	451.5	345.3	398.4	690.1	291.7
390	F	+/+	19.4	2014-06-19	2014-03-15	96	5	413.8	124.8	269.3	558.3	289
393	F	+/+	19.5	2014-06-19	2014-04-02	78	5	356.5	219.8	288.15	581.5	293.35
100	M	+/-	28.3	2013-09-13	2013-06-10	95	5	660.4	181.2	420.8	591.1	170.3
108	M	+/-	29.2	2013-10-11	2013-07-09	94	5	771.3	471.8	621.55	712.6	91.05
110	M	+/-	29.9	2013-10-11	2013-07-09	94	5	340.2	361.6	350.9	739.6	388.7
123	M	+/-	28.7	2013-10-18	2013-08-02	77	5	357.2	187.5	272.35	455.1	182.75
154	M	+/-	27.4	2013-12-13	2013-09-23	81	5	691.7	429.2	560.45	704.9	144.45
200	M	+/-	33.2	2014-01-23	2013-10-18	97	5	444.5	290.6	367.55	654	286.45
350	M	+/-	27.2	2014-05-09	2014-02-20	78	5	566.3	320.6	443.45	526.2	82.75
356	M	+/-	24.8	2014-05-09	2014-02-20	78	5	478.1	341.7	409.9	784.6	374.7
97	F	+/-	28	2013-09-13	2013-05-26	110	5	594.4	264.1	429.25	465.8	36.55
159	F	+/-	19	2013-12-13	2013-09-23	81	5	675.2	484	579.6	842.1	262.5
162	F	+/-	21.3	2013-12-13	2013-09-23	81	5	421.9	311.2	366.55	550.3	183.75
191	F	+/-	20	2014-01-16	2013-10-09	99	5	426.4	242.8	334.6	478.4	143.8
218	F	+/-	17.3	2014-02-06	2013-11-02	96	5	354.7	361.2	357.95	538.2	180.25
273	F	+/-	20.2	2014-02-27	2013-12-11	78	5	475.2	452.6	463.9	703.8	239.9
346	F	+/-	27.5	2014-04-24	2014-02-17	66	5	447.5	193.9	320.7	419.1	98.4
74	M	-/-	30	2013-06-21	2013-03-08	105	5	633.5	524.7	579.1	736.5	157.4
87	M	-/-	33.2	2013-06-28	2013-04-16	73	5	450	329.3	389.65	817.4	427.75
102	M	-/-	33.1	2013-09-13	2013-06-17	88	5	630.1	717.9	674	850.9	176.9
107	M	-/-	28.6	2013-10-11	2013-07-09	94	5	667.9	531.3	599.6	911.1	311.5
220	M	-/-	21.4	2014-02-06	2013-11-04	94	5	636.9	755.4	696.15	647.7	-48.45
257	M	-/-	24.9	2014-02-13	2013-12-02	73	5	437.4	338.7	388.05	786.9	398.85
357	M	-/-	22.9	2014-05-09	2014-02-20	78	5	699.5	511.2	605.35	900.1	294.75
60	F	-/-	23.5	2013-06-21	2013-02-12	129	5	888.8	614.5	751.65	763	11.35
99	F	-/-	23.3	2013-09-13	2013-05-26	110	5	706.9	491.7	599.3	844.4	245.1
104	F	-/-	20.3	2013-09-13	2013-06-10	95	5	628.9	237.7	433.3	622.7	189.4
264	F	-/-	19.3	2014-02-13	2013-12-02	73	5	494.8	422.6	458.7	586.9	128.2
275	F	-/-	19.4	2014-02-27	2013-12-11	78	5	737.3	624.1	680.7	873.8	193.1
292	F	-/-	20.2	2014-03-13	2014-01-02	70	5	698.3	521.6	609.95	551.1	-58.85
135	M	+/+	34	2013-11-22	2013-08-08	106	7.5	573.1	410.8	491.95	603.1	111.15
144	F	+/-	23.9	2013-11-22	2013-09-03	80	7.5	549.9	501.8	525.85	792.3	266.45
146	F	+/-	19.9	2013-11-22	2013-09-03	80	7.5	606.9	529.5	568.2	552.6	-15.6
143	F	-/-	21.8	2013-11-22	2013-09-03	80	7.5	724.3	441.2	582.75	819.4	236.65
398	M	+/+	25.8	2014-07-10	2014-04-12	89	8	691.5	329.9	510.7	788.5	277.8
399	M	+/+	26.4	2014-07-10	2014-04-12	89	8	681.1	295.9	488.5	731.1	242.6
406	M	+/+	27.8	2014-07-17	2014-04-24	84	8	639.3	364.5	501.9	664.5	162.6
416	M	+/+	28.3	2014-07-17	2014-05-04	74	8	438	334.5	386.25	715.5	329.25
417	M	+/+	26.8	2014-07-17	2014-05-04	74	8	411.4	129.9	270.65	556.2	285.55
435	M	+/+	25.9	2014-07-24	2014-05-17	68	8	564.4	71.7	318.05	649.4	331.35
410	F	+/+	19.9	2014-07-10	2014-04-24	77	8	281.5	47.5	164.5	241.7	77.2
439	F	+/+	20.5	2014-07-31	2014-05-20	72	8	408.3	207.8	308.05	589.2	281.15
441	F	+/+	19.9	2014-07-31	2014-05-20	72	8	630.2	471.9	551.05	647.2	96.15
442	F	+/+	21.4	2014-07-31	2014-05-20	72	8	476.7	451.8	464.25	895.7	431.45
443	F	+/+	22.4	2014-07-31	2014-05-23	69	8	733	576.8	654.9	846.5	191.6
408	M	+/-	26.4	2014-07-17	2014-04-24	84	8	502.5	261.9	382.2	587.6	205.4
415	M	+/-	26.3	2014-07-17	2014-05-04	74	8	503.1	449.8	476.45	738.3	261.85
431	M	+/-	25	2014-07-24	2014-05-14	71	8	506.6	336.1	421.35	711.9	290.55
433	M	+/-	26	2014-07-24	2014-05-16	69	8	534.9	150.9	342.9	546.5	203.6
437	M	+/-	30	2014-07-31	2014-05-20	72	8	471.4	297.7	384.55	656.1	271.55
402	F	+/-	20.6	2014-07-10	2014-04-18	83	8	438.6	339.1	388.85	764.8	375.95
405	F	+/-	19	2014-07-10	2014-04-14	87	8	483.3	403.8	443.55	548.6	105.05
409	F	+/-	20.4	2014-07-10	2014-04-24	77	8	330.3	148.1	239.2	375.5	136.3
426	F	+/-	19.4	2014-07-24	2014-05-09	76	8	551.2	377.4	464.3	772.1	307.8
428	F	+/-	19.9	2014-07-24	2014-05-09	76	8	593.7	322.7	458.2	683.5	225.3
407	M	-/-	27.8	2014-07-17	2014-04-24	84	8	445.8	667.4	556.6	968.6	412
414	M	-/-	24.5	2014-07-17	2014-05-04	74	8	553.4	391.9	472.65	865.6	392.95
432	M	-/-	23.2	2014-07-24	2014-05-15	70	8	789.9	475.9	632.9	715.3	82.4
438	M	-/-	31	2014-07-31	2014-05-23	69	8	826.1	801.7	813.9	707.5	-106.4
450	M	-/-	21.5	2014-07-31	2014-06-07	54	8	625.9	349	487.45	712.3	224.85
403	F	-/-	21.7	2014-07-10	2014-04-18	83	8	583.2	381.2	482.2	490.9	8.7
404	F	-/-	17.4	2014-07-10	2014-04-14	87	8	630.3	470.6	550.45	698.9	148.45
420	F	-/-	20.6	2014-07-17	2014-05-04	74	8	493.4	491.6	492.5	633.9	141.4
427	F	-/-	17.9	2014-07-24	2014-05-09	76	8	639.1	419.6	529.35	800.9	271.55
430	F	-/-	18.6	2014-07-24	2014-05-12	73	8	525	379.6	452.3	564	111.7
444	F	-/-	21.3	2014-07-31	2014-05-23	69	8	490	298.3	394.15	617.3	223.15
50	M	+/+	43.8	2013-06-21	2012-12-20	183	10	375.5	215.7	295.6	627.8	332.2
64	M	+/+	33	2013-06-21	2013-03-07	106	10	679.2	364.7	521.95	670.9	148.95
81	M	+/+	26.5	2013-06-28	2013-03-21	99	10	462.5	237.7	350.1	651.9	301.8
115	M	+/+	26.6	2013-10-11	2013-07-20	83	10	314.4	231.5	272.95	437.4	164.45
158	M	+/+	30	2013-12-13	2013-09-25	79	10	595.5	224.1	409.8	413.9	4.1
209	M	+/+	24.5	2014-01-30	2013-11-02	89	10	588	368.9	478.45	670.2	191.75
83	F	+/+	20	2013-06-21	2013-03-21	92	10	422	268.1	345.05	675.2	330.15
84	F	+/+	21.6	2013-06-21	2013-03-21	92	10	403.6	190.3	296.95	464.6	167.65
106	F	+/+	24	2013-09-13	2013-06-17	88	10	538	283.1	410.55	646.3	235.75
119	F	+/+	19.9	2013-10-18	2013-07-30	80	10	382.6	507.3	444.95	586.7	141.75
160	F	+/+	19.8	2013-12-13	2013-09-23	81	10	680	555.2	617.6	722.1	104.5
295	F	+/+	20.5	2014-03-13	2014-01-02	70	10	513.3	385.4	449.35	677.1	227.75
354	F	+/+	20.7	2014-05-22	2014-02-20	91	10	663.9	405	534.45	594.3	59.85
394	F	+/+	21.9	2014-06-19	2014-04-11	69	10	452.5	389.7	421.1	764	342.9
49	M	+/-	33.2	2013-06-21	2012-12-20	183	10	637.3	626.5	631.9	955.9	324
75	M	+/-	37	2013-06-21	2013-03-08	105	10	598.1	630.1	614.1	765.4	151.3
79	M	+/-	30.9	2013-06-28	2013-03-21	99	10	519.1	387.9	453.5	672.8	219.3
86	M	+/-	31	2013-06-28	2013-04-16	73	10	511.8	495.9	503.85	806	302.15
156	M	+/-	29.3	2013-12-13	2013-09-25	79	10	535.8	310.5	423.15	758.8	335.65
219	M	+/-	25.4	2014-02-06	2013-11-04	94	10	604	416.4	510.2	767.1	256.9
287	M	+/-	23.5	2014-03-06	2013-12-20	76	10	520.3	232.6	376.45	803.3	426.85
365	M	+/-	29.6	2014-05-22	2014-03-13	70	10	692.7	517	604.85	724.3	119.45
367	M	+/-	29.2	2014-05-22	2014-03-13	70	10	426.6	139.1	282.85	640.1	357.25
85	F	+/-	21.3	2013-06-21	2013-03-21	92	10	410.1	221.7	315.9	641.5	325.6
90	F	+/-	24	2013-06-28	2013-04-16	73	10	261.7	236.1	248.9	565.4	316.5
175	F	+/-	25.3	2014-01-09	2013-09-30	101	10	369.5	245.7	307.6	690	382.4
192	F	+/-	24	2014-01-16	2013-10-09	99	10	442.8	184.2	313.5	838.8	525.3
225	F	+/-	19.5	2014-02-06	2013-11-04	94	10	522.4	316.4	419.4	468.6	49.2
276	F	+/-	19.3	2014-02-27	2013-12-11	78	10	486.8	267.5	377.15	648.3	271.15
353	F	+/-	22.6	2014-05-22	2014-02-20	91	10	533	240	386.5	772.9	386.4
362	F	+/-	20.6	2014-05-22	2014-02-20	91	10	441.8	220.3	331.05	813.4	482.35
45	M	-/-	32.1	2013-06-21	2012-12-19	184	10	845.8	993	919.4	878.8	-40.6
65	M	-/-	35.5	2013-06-21	2013-03-07	106	10	599.7	377.7	488.7	592.3	103.6
66	M	-/-	26.4	2013-06-21	2013-03-07	106	10	514.9	272.7	393.8	391.4	-2.4
103	M	-/-	36.3	2013-09-13	2013-06-17	88	10	673.9	566.2	620.05	912.3	292.25
213	M	-/-	25.7	2014-01-30	2013-11-02	89	10	414.8	191.4	303.1	421	117.9
258	M	-/-	26.3	2014-02-13	2013-12-02	73	10	617.3	545.7	581.5	739.3	157.8
366	M	-/-	29	2014-05-22	2014-03-13	70	10	741.7	595.2	668.45	833.8	165.35
368	M	-/-	26.9	2014-05-22	2014-03-13	70	10	539.2	313.5	426.35	755.1	328.75
62	F	-/-	19.8	2013-06-21	2013-02-12	129	10	851.7	602.6	727.15	605.9	-121.25
190	F	-/-	19.5	2014-01-16	2013-10-09	99	10	840.7	463.6	652.15	656.1	3.95
207	F	-/-	19.6	2014-01-30	2013-10-18	104	10	667.4	551.5	609.45	743.7	134.25
262	F	-/-	18.4	2014-02-13	2013-12-02	73	10	498.7	343.3	421	636	215
274	F	-/-	19.8	2014-02-27	2013-12-11	78	10	478.1	407.2	442.65	942.2	499.55
305	F	-/-	17.5	2014-03-13	2014-01-04	68	10	531.4	464.2	497.8	663.4	165.6
397	F	-/-	20.4	2014-06-19	2014-04-11	69	10	556.5	466.2	511.35	785.4	274.05
120	M	+/+	28.6	2013-10-18	2013-07-30	80	20	609.5	359.8	484.65	842.4	357.75
126	M	+/+	25.3	2013-10-25	2013-08-16	70	20	663.6	599.9	631.75	854.8	223.05
178	M	+/+	28.7	2014-01-09	2013-10-06	95	20	736.5	372.5	554.5	598.5	44
197	M	+/+	35.1	2014-01-23	2013-10-09	106	20	539	337.5	438.25	1038.2	599.95
256	M	+/+	26.4	2014-02-13	2013-12-02	73	20	581	248.6	414.8	397.7	-17.1
373	M	+/+	28.4	2014-05-30	2014-03-15	76	20	659.6	398.3	528.95	902.7	373.75
384	M	+/+	25.1	2014-05-30	2014-03-15	76	20	432.3	173.1	302.7	591	288.3
385	M	+/+	26.4	2014-05-30	2014-03-15	76	20	265.3	129.7	197.5	284.2	86.7
128	F	+/+	22.5	2013-10-25	2013-08-02	84	20	492.9	296	394.45	416.8	22.35
131	F	+/+	20.1	2013-10-25	2013-08-16	70	20	482.9	402.8	442.85	602.3	159.45
150	F	+/+	20.8	2013-12-06	2013-09-12	85	20	621.4	449.5	535.45	606.8	71.35
173	F	+/+	22.8	2014-01-09	2013-09-30	101	20	747.8	440	593.9	944.8	350.9
182	F	+/+	25.3	2014-01-16	2013-10-06	102	20	340.6	256.1	298.35	660.5	362.15
208	F	+/+	21.8	2014-01-30	2013-10-18	104	20	497.9	385.5	441.7	686.5	244.8
125	M	+/-	25.8	2013-10-25	2013-08-16	70	20	562.8	326.9	444.85	527.8	82.95
127	M	+/-	27.2	2013-10-25	2013-08-16	70	20	390.8	138.3	264.55	484.4	219.85
139	M	+/-	30.9	2013-12-06	2013-09-03	94	20	605	322.6	463.8	640.4	176.6
142	M	+/-	28.7	2013-12-06	2013-09-03	94	20	581.8	275.6	428.7	691.9	263.2
195	M	+/-	31.1	2014-01-23	2013-10-09	106	20	617.9	299.3	458.6	857.4	398.8
267	M	+/-	32.1	2014-02-21	2013-12-04	79	20	404.6	342.7	373.65	774.1	400.45
166	F	+/-	22	2013-12-19	2013-09-25	85	20	443.3	269.6	356.45	767.6	411.15
174	F	+/-	25.5	2014-01-09	2013-09-30	101	20	607.2	336	471.6	643	171.4
181	F	+/-	22.4	2014-01-16	2013-10-06	102	20	392.5	264.9	328.7	321	-7.7
222	F	+/-	19.5	2014-02-06	2013-11-04	94	20	731.4	579.6	655.5	667.6	12.1
223	F	+/-	18	2014-02-06	2013-11-04	94	20	527.5	347.9	437.7	617	179.3
248	F	+/-	21.2	2014-02-21	2013-11-19	94	20	573.4	333	453.2	658.9	205.7
138	M	-/-	25.3	2013-12-06	2013-09-03	94	20	734.9	481.6	608.25	773.3	165.05
141	M	-/-	26.9	2013-12-06	2013-09-03	94	20	554.3	497.3	525.8	744.7	218.9
185	M	-/-	28.2	2014-01-09	2013-10-09	92	20	511	426.4	468.7	721.5	252.8
202	M	-/-	27.6	2014-01-23	2013-10-18	97	20	581.9	403.6	492.75	536.2	43.45
236	M	-/-	25.7	2014-02-13	2013-11-10	95	20	726.3	652.4	689.35	939.5	250.15
286	M	-/-	25.6	2014-03-06	2013-12-20	76	20	458.9	278.1	368.5	559.1	190.6
372	M	-/-	22	2014-05-30	2014-03-15	76	20	665	358.2	511.6	900.6	389
381	M	-/-	23.9	2014-05-30	2014-03-15	76	20	523.2	474	498.6	677	178.4
130	F	-/-	19.6	2013-10-25	2013-08-16	70	20	772.8	580.7	676.75	861.4	184.65
204	F	-/-	21.2	2014-01-30	2013-10-18	104	20	889.6	513.4	701.5	810.8	109.3
215	F	-/-	18.9	2014-02-06	2013-11-02	96	20	872.7	537.8	705.25	1032.1	326.85
247	F	-/-	19.7	2014-02-21	2013-11-19	94	20	850.8	509	679.9	865.8	185.9
283	F	-/-	20.4	2014-03-06	2013-12-15	81	20	763.6	563.6	663.6	699.2	35.6
311	F	-/-	19.6	2014-03-20	2014-01-07	72	20	618.1	501.8	559.95	686.1	126.15
380	F	-/-	19	2014-05-30	2014-03-15	76	20	719.5	504.6	612.05	637.8	25.75

## Sheet: Table H
Table H	Locomotion during the cocaine CPP pre-test in the Bx csmd1 mice
Mouse	Sex	GT	Age	T1 Loco		Analysis by PASW Statistics 18
45	M	-/-	184	3303
49	M	+/-	183	2829		Tests of Between-Subjects Effects							Multiple Comparisons
50	M	+/+	183	3488		Dependent Variable: T1Loco					2014-07-31		T1Loco Scheffe
53	F	+/-	183	2893		Source	Sum of Squares	df	Mean Square	F	Sig.		(I) Genotype		(J) Genotype		Mean Difference (I-J)	Std. Error	Sig.	95% Confidence Interval
54	F	-/-	183	4208		Corrected Model	1.69108e+07	6	2.81847e+06	9.53543	6.62661e-18									Lower Bound	Upper Bound
64	M	+/+	106	2065		Intercept	1.07283e+08	1	1.07283e+08	362.959	1.55479e-60			-/-		+/-	418.11	79.9428	2.39127e-06	221.187	615.033
65	M	-/-	106	2343		Age	342941	1	342941	1.16024	0.491898					+/+	617.346	80.4226	3.73772e-12	419.242	815.451
66	M	-/-	106	3631		Sex	9.33358e+06	1	9.33358e+06	31.5772	1.03333e-11			+/-		-/-	-418.11	79.9428	2.39127e-06	-615.033	-221.187
60	F	-/-	129	3039		Genotype	8.85118e+06	2	4.42559e+06	14.9726	3.69097e-13					+/+	199.237	79.4355	0.0448515	3.56314	394.91
62	F	-/-	129	3256		Sex * Genotype	175360	2	87680	0.296638	0.800183			+/+		-/-	-617.346	80.4226	3.73772e-12	-815.451	-419.242
73	M	-/-	105	4078		Error	4.90661e+07	166	295579							+/-	-199.237	79.4355	0.0448515	-394.91	-3.56314
74	M	-/-	105	2383		Total	1935237997	173
75	M	+/-	105	3366		Corrected Total	6.5977e+07	172
83	F	+/+	92	2242
84	F	+/+	92	3418
85	F	+/-	92	2787
79	M	+/-	99	2394
80	M	+/+	99	2917
81	M	+/+	99	2622
82	M	+/+	99	2546
86	M	+/-	73	3625
87	M	-/-	73	3146
90	F	+/-	73	3439
91	F	+/+	73	3489
97	F	+/-	110	3893
98	F	+/+	110	3562
99	F	-/-	110	4332
100	M	+/-	95	3103
102	M	-/-	88	3233
103	M	-/-	88	2955
104	F	-/-	95	4731
106	F	+/+	88	4022
107	M	-/-	94	4538
108	M	+/-	94	3086
109	M	+/+	94	2955
110	M	+/-	94	3730
112	M	+/+	83	2930
113	M	+/+	83	3424
115	M	+/+	83	2615
116	F	+/+	83	4033
118	F	+/+	80	4204
119	F	+/+	80	3660
120	M	+/+	80	2534
121	M	+/-	80	2436
122	M	+/+	80	2187
123	M	+/-	77	2864
125	M	+/-	70	2525
126	M	+/+	70	2310
127	M	+/-	70	3339
128	F	+/+	84	2974
130	F	-/-	70	3355
131	F	+/+	70	4027
134	M	+/-	106	2739
135	M	+/+	106	2746
137	M	+/+	106	3231
143	F	-/-	80	3539
144	F	+/-	80	3174
145	F	+/+	80	3519
146	F	+/-	80	3787
147	F	+/+	80	2593
149	F	+/+	85	3519
150	F	+/+	85	3890
153	F	+/+	85	3362
138	M	-/-	94	3714
139	M	+/-	94	3709
140	M	+/-	94	3155
141	M	-/-	94	3248
142	M	+/-	94	3154
154	M	+/-	81	3576
155	M	-/-	81	3828
156	M	+/-	79	3349
158	M	+/+	79	2297
159	F	+/-	81	3485
160	F	+/+	81	3760
161	F	-/-	81	4328
162	F	+/-	81	3841
164	F	+/+	85	2816
165	F	+/-	85	3749
166	F	+/-	85	3385
168	M	-/-	80	3699
169	M	+/-	80	2551
171	M	+/+	80	2820
ptp417	M	+/+	128	3802
ptp429	F	+/+	83	3557
172	F	+/-	101	3740
173	F	+/+	101	3393
174	F	+/-	101	3220
175	F	+/-	101	3178
176	M	+/+	95	2732
178	M	+/+	95	2970
184	M	+/-	92	3151
185	M	-/-	92	2846
179	F	+/+	102	3384
180	F	+/+	102	3145
181	F	+/-	102	3532
182	F	+/+	102	2913
183	F	+/-	102	3790
190	F	-/-	99	4745
191	F	+/-	99	3821
192	F	+/-	99	3501
195	M	+/-	106	2674
196	M	-/-	106	2571
197	M	+/+	106	2063
198	M	+/-	97	3365
199	M	+/+	97	2113
200	M	+/-	97	1999
202	M	-/-	97	3970
203	M	-/-	97	3248
204	F	-/-	104	2855
205	F	+/+	104	2646
206	F	-/-	104	3256
207	F	-/-	104	3521
208	F	+/+	104	2577
209	M	+/+	89	3050
210	M	-/-	89	3730
213	M	-/-	89	3341
215	F	-/-	96	3367
216	F	+/-	96	4237
218	F	+/-	96	3304
219	M	+/-	94	2784
220	M	-/-	94	2147
222	F	+/-	94	3598
223	F	+/-	94	4300
225	F	+/-	94	2860
236	M	-/-	95	4187
240	M	+/+	95	2645
256	M	+/+	73	4167
257	M	-/-	73	3245
258	M	-/-	73	3077
260	M	+/+	73	2806
262	F	-/-	73	4426
264	F	-/-	73	5036
246	F	+/+	94	2661
247	F	-/-	94	3570
248	F	+/-	94	2802
266	M	-/-	79	3873
267	M	+/-	79	3439
268	M	+/+	79	3354
271	M	+/-	72	2869
272	M	-/-	72	4187
273	F	+/-	78	3126
274	F	-/-	78	3578
275	F	-/-	78	5205
276	F	+/-	78	3493
277	F	+/+	78	4225
278	M	+/-	74	3226
279	M	+/+	74	2828
280	M	-/-	74	3192
282	F	+/+	81	3183
283	F	-/-	81	3976
284	F	+/-	81	4071
286	M	-/-	76	2997
287	M	+/-	76	2754
288	M	+/-	76	2739
300	M	+/-	61	3514
301	M	-/-	61	3924
289	M	-/-	70	2970
290	M	-/-	70	2932
292	F	-/-	70	3240
294	F	+/-	70	2565
295	F	+/+	70	2708
296	F	+/-	70	2858
305	F	-/-	68	4285
306	F	+/-	68	3658
308	M	-/-	72	3115
309	M	+/-	72	3206
310	M	+/-	72	3129
311	F	-/-	72	3906
312	F	+/-	72	3612
313	F	+/+	72	2860
314	F	+/-	72	3458
315	F	+/+	72	3932
317	M	+/+	68	2890
319	M	+/-	71	2546
320	M	-/-	71	4623
321	F	+/+	68	3700
322	F	-/-	68	3223
323	F	+/-	68	2777
324	F	+/-	73	2504
325	F	-/-	73	2943
326	F	+/-	85	4687
327	F	+/+	85	3465
328	F	+/-	85	3190
329	M	-/-	81	3878
331	M	-/-	81	3037
332	M	+/-	68	2567
336	M	+/-	59	2963
337	M	+/+	59	2994
339	M	+/+	66	2596
340	M	+/-	66	2598
342	F	-/-	73	3941
343	F	-/-	73	4196
344	F	-/-	66	3566
345	F	+/+	66	3384
346	F	+/-	66	3116
347	F	-/-	66	4397
348	M	+/+	78	1861
349	M	+/+	78	2073
350	M	+/-	78	2884
356	M	+/-	78	2628
357	M	-/-	78	3505
358	M	+/+	78	2639
359	M	+/+	78	2746
360	M	-/-	78	3281
353	F	+/-	91	3217
354	F	+/+	91	2829
361	F	-/-	91	3843
362	F	+/-	91	2585
365	M	+/-	70	2616
366	M	-/-	70	3746
367	M	+/-	70	2716
368	M	-/-	70	3524
372	M	-/-	76	3087
373	M	+/+	76	2596
376	F	+/+	76	2388
380	F	-/-	76	3789
381	M	-/-	76	3159
383	M	+/+	76	3092
384	M	+/+	76	2236
385	M	+/+	76	3366
386	F	+/+	96	3921
388	F	+/-	96	4178
389	F	-/-	96	4415
390	F	+/+	96	2743
393	F	+/+	78	2727
394	F	+/+	69	3289
395	F	-/-	69	3541
397	F	-/-	69	4266
398	M	+/+	89	2245
399	M	+/+	89	2725
402	F	+/-	83	3613
403	F	-/-	83	3574
404	F	-/-	87	3800
405	F	+/-	87	3138
409	F	+/-	77	3034
410	F	+/+	77	2671
406	M	+/+	84	3097
407	M	-/-	84	3311
408	M	+/-	84	3940
414	M	-/-	74	3778
415	M	+/-	74	2441
416	M	+/+	74	2611
417	M	+/+	74	2676
420	F	-/-	74	3460
426	F	+/-	76	3364
427	F	-/-	76	3612
428	F	+/-	76	3733
430	F	-/-	73	4061
431	M	+/-	71	2936
432	M	-/-	70	3988
433	M	+/-	69	2760
435	M	+/+	68	3143
437	M	+/-	72	3375
438	M	-/-	69	3918
439	F	+/+	72	3226
441	F	+/+	72	2947
442	F	+/+	72	3293
443	F	+/+	69	3204
444	F	-/-	69	3344
450	M	-/-	54	4110

## Sheet: Table I
Table I		Locomotion during the first cocaine conditioning session in the Bx csmd1 mice
Mouse	Sex	GT	Age	Cocaine (mg/kg)	1st COC Loco		Analysis by PASW Statistics 18
45	M	-/-	184	10	1809
49	M	+/-	183	10	2027		Only saline - treated animals
50	M	+/+	183	10	908		Tests of Between-Subjects Effects
53	F	+/-	183	0	1226		Dependent Variable:C1Loco
54	F	-/-	183	0	1973		Source	Type III Sum of Squares	df	Mean Square	F	Sig.
64	M	+/+	106	10	2648		Corrected Model	4.35738e+06	6	726231	7.14521	4.53334e-05
65	M	-/-	106	10	1758		Intercept	1.19823e+07	1	1.19823e+07	117.891	6.58931e-13
66	M	-/-	106	10	2041		Age	649684	1	649684	6.39209	0.0159906
60	F	-/-	129	5	1402		Sex	2.33867e+06	1	2.33867e+06	23.0096	2.79072e-05
62	F	-/-	129	10	2303		Genotype	1.5439e+06	2	771950	7.59503	0.00177053
73	M	-/-	105	0	1365		Sex * Genotype	963765	2	481883	4.74113	0.0148692
74	M	-/-	105	5	2066		Error	3.659e+06	36	101639
75	M	+/-	105	10	1714		Total	149000923	43
83	F	+/+	92	10	2472		Corrected Total	8.01638e+06	42
84	F	+/+	92	10	2875
85	F	+/-	92	10	2476		Only cocaine - treated animals
79	M	+/-	99	10	1659		Tests of Between-Subjects Effects
80	M	+/+	99	5	2816		Dependent Variable:C1Loco
81	M	+/+	99	10	2208		Source	Type III Sum of Squares	df	Mean Square	F	Sig.
82	M	+/+	99	5	1052		Corrected Model	5.79149e+07	30	1.9305e+06	4.34875	9.8707e-11
86	M	+/-	73	10	2867		Intercept	9.21105e+07	1	9.21105e+07	207.493	3.26001e-33
87	M	-/-	73	5	2313		Age	5.60148e+06	1	5.60148e+06	12.6182	0.000471168
90	F	+/-	73	10	1439		Sex	3.05314e+06	1	3.05314e+06	6.87768	0.00936433
91	F	+/+	73	5	2566		Genotype	367424	2	183712	0.413841	0.661642
97	F	+/-	110	5	1900		Dose	3.84481e+07	4	9.61201e+06	21.6526	5.5339e-15
98	F	+/+	110	5	2052		Sex * Genotype	1.0149e+06	2	507451	1.14311	0.320791
99	F	-/-	110	5	1073		Sex * Dose	1.11376e+06	4	278439	0.627229	0.64358
100	M	+/-	95	5	3955		Genotype * Dose	6.93927e+06	8	867409	1.95397	0.0537076
102	M	-/-	88	5	1239		Sex * Genotype * Dose	4.87232e+06	8	609040	1.37196	0.210307
103	M	-/-	88	10	1391		Error	9.36671e+07	211	443920
104	F	-/-	95	5	3463		Total	1501507563	242
106	F	+/+	88	10	3092		Corrected Total	1.51582e+08	241
107	M	-/-	94	5	1665
108	M	+/-	94	5	2068		+/+ only
109	M	+/+	94	5	1580		Tests of Between-Subjects Effects
110	M	+/-	94	5	3397		Dependent Variable:C1Loco
112	M	+/+	83	0	1415		Source	Type III Sum of Squares	df	Mean Square	F	Sig.
113	M	+/+	83	5	2632		Corrected Model	2.09623e+07	9	2.32915e+06	4.36193	0.000149705
115	M	+/+	83	10	2181		Intercept	4.16552e+08	1	4.16552e+08	780.101	4.9946e-40
116	F	+/+	83	5	2493		Sex	963456	1	963456	1.80432	0.183469
118	F	+/+	80	5	2836		Dose	1.96787e+07	4	4.91968e+06	9.21337	4.70257e-06
119	F	+/+	80	10	3142		Sex * Dose	452594	4	113149	0.2119	0.931016
120	M	+/+	80	20	2975		Error	3.7912e+07	71	533972
121	M	+/-	80	0	2021		Total	508210710	81
122	M	+/+	80	0	1294		Corrected Total	5.88743e+07	80
123	M	+/-	77	5	2541
125	M	+/-	70	20	2410		+/- only
126	M	+/+	70	20	791		Tests of Between-Subjects Effects
127	M	+/-	70	20	3164		Dependent Variable:C1Loco
128	F	+/+	84	20	3552		Source	Type III Sum of Squares	df	Mean Square	F	Sig.
130	F	-/-	70	20	922		Corrected Model	2.06185e+07	9	2.29094e+06	6.15166	2.10013e-06
131	F	+/+	70	20	5294		Intercept	4.42497e+08	1	4.42497e+08	1188.2	6.51723e-47
134	M	+/-	106	0	1749		Sex	8039.45	1	8039.45	0.0215876	0.883594
135	M	+/+	106	7.5	4230		Dose	1.93534e+07	4	4.83834e+06	12.992	4.86496e-08
137	M	+/+	106	0	1405		Sex * Dose	1.30071e+06	4	325178	0.873172	0.484302
143	F	-/-	80	7.5	2293		Error	2.71859e+07	73	372410
144	F	+/-	80	7.5	1447		Total	524560524	83
145	F	+/+	80	0	2336		Corrected Total	4.78044e+07	82
146	F	+/-	80	7.5	1687
147	F	+/+	80	0	1882		-/- only
149	F	+/+	85	0	1549		Tests of Between-Subjects Effects
150	F	+/+	85	20	3339		Dependent Variable:C1Loco
153	F	+/+	85	0	1691		Source	Type III Sum of Squares	df	Mean Square	F	Sig.
138	M	-/-	94	20	2438		Corrected Model	1.05567e+07	9	1.17297e+06	2.33422	0.0234182
139	M	+/-	94	20	3108		Intercept	3.79862e+08	1	3.79862e+08	755.929	1.46991e-38
140	M	+/-	94	0	1499		Sex	2.67001e+06	1	2.67001e+06	5.31336	0.0242209
141	M	-/-	94	20	1960		Dose	4.41641e+06	4	1.1041e+06	2.19718	0.0784563
142	M	+/-	94	20	2335		Sex * Dose	3.14341e+06	4	785853	1.56386	0.193913
154	M	+/-	81	5	2067		Error	3.41707e+07	68	502510
155	M	-/-	81	0	2051		Total	468736329	78
156	M	+/-	79	10	1813		Corrected Total	4.47274e+07	77
158	M	+/+	79	10	1675
159	F	+/-	81	5	1681
160	F	+/+	81	10	2131
161	F	-/-	81	0	2216
162	F	+/-	81	5	2119
164	F	+/+	85	0	1878
165	F	+/-	85	0	1925
166	F	+/-	85	20	2957
168	M	-/-	80	0	2194
169	M	+/-	80	0	1172
171	M	+/+	80	5	2127
ptp417	M	+/+	128	5	3120
ptp429	F	+/+	83	10	2701
172	F	+/-	101	0	1845
173	F	+/+	101	20	2409
174	F	+/-	101	20	2179
175	F	+/-	101	10	2760
176	M	+/+	95	0	1897
178	M	+/+	95	20	3845
184	M	+/-	92	0	1366
185	M	-/-	92	20	1566
179	F	+/+	102	0	1807
180	F	+/+	102	5	1753
181	F	+/-	102	20	3777
182	F	+/+	102	20	3832
183	F	+/-	102	0	2115
190	F	-/-	99	10	3825
191	F	+/-	99	5	2683
192	F	+/-	99	10	2530
195	M	+/-	106	20	3688
196	M	-/-	106	0	1224
197	M	+/+	106	20	2292
198	M	+/-	97	0	1457
199	M	+/+	97	0	1395
200	M	+/-	97	5	3135
202	M	-/-	97	20	3140
203	M	-/-	97	0	1324
204	F	-/-	104	20	1507
205	F	+/+	104	5	2045
206	F	-/-	104	0	3097
207	F	-/-	104	10	2415
208	F	+/+	104	20	2587
209	M	+/+	89	10	2683
210	M	-/-	89	0	1761
213	M	-/-	89	10	3444
215	F	-/-	96	20	2211
216	F	+/-	96	0	1728
218	F	+/-	96	5	2644
219	M	+/-	94	10	3912
220	M	-/-	94	5	941
222	F	+/-	94	20	4760
223	F	+/-	94	20	3938
225	F	+/-	94	10	4123
236	M	-/-	95	20	3722
240	M	+/+	95	0	2281
256	M	+/+	73	20	4884
257	M	-/-	73	5	2140
258	M	-/-	73	10	2455
260	M	+/+	73	5	2990
262	F	-/-	73	10	3242
264	F	-/-	73	5	3000
246	F	+/+	94	2.5	2023
247	F	-/-	94	20	2593
248	F	+/-	94	20	2259
266	M	-/-	79	2.5	2561
267	M	+/-	79	20	3526
268	M	+/+	79	2.5	2035
271	M	+/-	72	2.5	2101
272	M	-/-	72	2.5	1748
273	F	+/-	78	5	1639
274	F	-/-	78	10	2354
275	F	-/-	78	5	4065
276	F	+/-	78	10	2335
277	F	+/+	78	2.5	1998
278	M	+/-	74	2.5	2802
279	M	+/+	74	2.5	1789
280	M	-/-	74	2.5	2178
282	F	+/+	81	2	1327
283	F	-/-	81	20	3311
284	F	+/-	81	2	2441
286	M	-/-	76	20	3114
287	M	+/-	76	10	3168
288	M	+/-	76	2	2004
300	M	+/-	61	2	2456
301	M	-/-	61	2	2230
289	M	-/-	70	2	1592
290	M	-/-	70	2	1904
292	F	-/-	70	5	2818
294	F	+/-	70	2	1605
295	F	+/+	70	10	3362
296	F	+/-	70	2	2389
305	F	-/-	68	10	2815
306	F	+/-	68	2	1184
308	M	-/-	72	2	2070
309	M	+/-	72	2	1305
310	M	+/-	72	2	2025
311	F	-/-	72	20	3925
312	F	+/-	72	2	2135
313	F	+/+	72	2	1506
314	F	+/-	72	2	1790
315	F	+/+	72	2	3180
317	M	+/+	68	2	1886
319	M	+/-	71	2	2249
320	M	-/-	71	2	5476
321	F	+/+	68	2	2897
322	F	-/-	68	2	1879
323	F	+/-	68	0	1406
324	F	+/-	73	2	1596
325	F	-/-	73	2	1443
326	F	+/-	85	0	2391
327	F	+/+	85	2	1794
328	F	+/-	85	2	2196
329	M	-/-	81	2	2141
331	M	-/-	81	2	2210
332	M	+/-	68	2	2019
336	M	+/-	59	2	2057
337	M	+/+	59	2	2763
339	M	+/+	66	2	1557
340	M	+/-	66	0	1548
342	F	-/-	73	0	2834
343	F	-/-	73	2	2846
344	F	-/-	66	2	1762
345	F	+/+	66	2	2166
346	F	+/-	66	5	3323
347	F	-/-	66	2	2338
348	M	+/+	78	2	2007
349	M	+/+	78	2	2040
350	M	+/-	78	5	2410
356	M	+/-	78	5	2217
357	M	-/-	78	5	1739
358	M	+/+	78	0	1594
359	M	+/+	78	2	1522
360	M	-/-	78	0	1775
353	F	+/-	91	10	2140
354	F	+/+	91	10	2635
361	F	-/-	91	0	2600
362	F	+/-	91	10	3717
365	M	+/-	70	10	2533
366	M	-/-	70	10	3610
367	M	+/-	70	10	2090
368	M	-/-	70	10	2230
372	M	-/-	76	20	2516
373	M	+/+	76	20	2059
376	F	+/+	76	0	1718
380	F	-/-	76	20	2882
381	M	-/-	76	20	2920
383	M	+/+	76	0	1782
384	M	+/+	76	20	3508
385	M	+/+	76	20	4265
386	F	+/+	96	2	2000
388	F	+/-	96	0	1820
389	F	-/-	96	0	2255
390	F	+/+	96	5	982
393	F	+/+	78	5	2724
394	F	+/+	69	10	2336
395	F	-/-	69	2	2041
397	F	-/-	69	10	2545
398	M	+/+	89	8	3104
399	M	+/+	89	8	2570
402	F	+/-	83	8	2801
403	F	-/-	83	8	3132
404	F	-/-	87	8	2086
405	F	+/-	87	8	2595
409	F	+/-	77	8	3200
410	F	+/+	77	8	892
406	M	+/+	84	8	2330
407	M	-/-	84	8	1622
408	M	+/-	84	8	3427
414	M	-/-	74	8	3518
415	M	+/-	74	8	2168
416	M	+/+	74	8	2618
417	M	+/+	74	8	2305
420	F	-/-	74	8	3427
426	F	+/-	76	8	2555
427	F	-/-	76	8	2833
428	F	+/-	76	8	2176
430	F	-/-	73	8	1917
431	M	+/-	71	8	2446
432	M	-/-	70	8	2601
433	M	+/-	69	8	2303
435	M	+/+	68	8	2279
437	M	+/-	72	8	3065
438	M	-/-	69	8	1127
439	F	+/+	72	8	2849
441	F	+/+	72	8	3852
442	F	+/+	72	8	2170
443	F	+/+	69	8	2612
444	F	-/-	69	8	1986
450	M	-/-	54	8	3514

## Sheet: Table J
Table J	Locomotor seensitization during cocaine conditioning in in the Bx csmd1 mice
Sex	GT	Age	Cocaine (mg/kg)	1st COC	2nd COC		Analysis by PASW Statistitics 18
M	-/-	184	10	1809	2483
M	+/-	183	10	2027	1493		Tests of Between-Subjects Effects
M	+/+	183	10	908	1566		Measure:MEASURE_1 Transformed Variable:Average
F	+/-	183	0	1226	1174		Source	Type III Sum of Squares	df	Mean Square	F	Sig.
F	-/-	183	0	1973	1833		Intercept	2.0535e+08	1	2.0535e+08	215.68	4.18239e-34
M	+/+	106	10	2648	2175		Age	1.47164e+07	1	1.47164e+07	15.4567	0.000114468
M	-/-	106	10	1758	1679		Sex	1.33852e+06	1	1.33852e+06	1.40586	0.237079
M	-/-	106	10	2041	2250		Genotype	1.60415e+06	2	802076	0.842425	0.432108
F	-/-	129	5	1402	945		Dose	1.62497e+08	4	4.06244e+07	42.668	3.35984e-26
F	-/-	129	10	2303	1251		Sex * Genotype	1.09166e+06	2	545828	0.573286	0.564545
M	-/-	105	0	1365	1544		Sex * Dose	2.75453e+06	4	688632	0.723274	0.576908
M	-/-	105	5	2066	2282		Genotype * Dose	2.07365e+07	8	2.59206e+06	2.72245	0.00709837
M	+/-	105	10	1714	1749		Sex * Genotype * Dose	1.08329e+07	8	1.35411e+06	1.42223	0.188578
F	+/+	92	10	2472	4175		Error	2.00894e+08	211	952104
F	+/+	92	10	2875	4079
F	+/-	92	10	2476	2452
M	+/-	99	10	1659	2863		Tests of Within-Subjects Effects
M	+/+	99	5	2816	3767		Measure:MEASURE_1
M	+/+	99	10	2208	3050		Source		Type III Sum of Squares	df	Mean Square	F	Sig.
M	+/+	99	5	1052	2190		session	Sphericity Assumed	573413	1	573413	2.70645	0.101432
M	+/-	73	10	2867	2160		session * Age	Sphericity Assumed	239233	1	239233	1.12916	0.28917
M	-/-	73	5	2313	2223		session * Sex	Sphericity Assumed	1.72697e+06	1	1.72697e+06	8.15112	0.00473296
F	+/-	73	10	1439	2103		session * Genotype	Sphericity Assumed	171672	2	85836	0.405137	0.667403
F	+/+	73	5	2566	3835		session * Dose	Sphericity Assumed	1.61995e+07	4	4.04987e+06	19.115	1.97339e-13
F	+/-	110	5	1900	1531		session * Sex * Genotype	Sphericity Assumed	1.46104e+06	2	730519	3.44797	0.0336135
F	+/+	110	5	2052	2485		session * Sex * Dose	Sphericity Assumed	843787	4	210947	0.995647	0.410887
F	-/-	110	5	1073	1831		session * Genotype * Dose	Sphericity Assumed	2.2073e+06	8	275912	1.30228	0.243766
M	+/-	95	5	3955	3387		session * Sex * Genotype * Dose	Sphericity Assumed	1.15961e+06	8	144952	0.684157	0.705273
M	-/-	88	5	1239	1576		Error(session)	Sphericity Assumed	4.47044e+07	211	211869
M	-/-	88	10	1391	2001
F	-/-	95	5	3463	2658
F	+/+	88	10	3092	2384
M	-/-	94	5	1665	2294
M	+/-	94	5	2068	2141
M	+/+	94	5	1580	2400
M	+/-	94	5	3397	3840
M	+/+	83	0	1415	843
M	+/+	83	5	2632	2376
M	+/+	83	10	2181	3335
F	+/+	83	5	2493	2661
F	+/+	80	5	2836	2500
F	+/+	80	10	3142	3019
M	+/+	80	20	2975	4195
M	+/-	80	0	2021	1349
M	+/+	80	0	1294	1466
M	+/-	77	5	2541	2635
M	+/-	70	20	2410	2695
M	+/+	70	20	791	973
M	+/-	70	20	3164	4925
F	+/+	84	20	3552	3453
F	-/-	70	20	922	1700
F	+/+	70	20	5294	7768
M	+/-	106	0	1749	1190
M	+/+	106	7.5	4230	3757
M	+/+	106	0	1405	944
F	-/-	80	7.5	2293	1633
F	+/-	80	7.5	1447	1850
F	+/+	80	0	2336	1568
F	+/-	80	7.5	1687	1945
F	+/+	80	0	1882	1497
F	+/+	85	0	1549	1409
F	+/+	85	20	3339	5160
F	+/+	85	0	1691	1392
M	-/-	94	20	2438	3976
M	+/-	94	20	3108	4148
M	+/-	94	0	1499	1350
M	-/-	94	20	1960	2125
M	+/-	94	20	2335	2965
M	+/-	81	5	2067	1837
M	-/-	81	0	2051	1921
M	+/-	79	10	1813	2647
M	+/+	79	10	1675	1546
F	+/-	81	5	1681	2091
F	+/+	81	10	2131	2426
F	-/-	81	0	2216	1821
F	+/-	81	5	2119	2189
F	+/+	85	0	1878	1021
F	+/-	85	0	1925	1104
F	+/-	85	20	2957	4734
M	-/-	80	0	2194	1800
M	+/-	80	0	1172	1205
M	+/+	80	5	2127	1322
M	+/+	128	5	3120	3798
F	+/+	83	10	2701	2446
F	+/-	101	0	1845	1261
F	+/+	101	20	2409	3759
F	+/-	101	20	2179	3157
F	+/-	101	10	2760	2290
M	+/+	95	0	1897	793
M	+/+	95	20	3845	5329
M	+/-	92	0	1366	1394
M	-/-	92	20	1566	2477
F	+/+	102	0	1807	1537
F	+/+	102	5	1753	1839
F	+/-	102	20	3777	2733
F	+/+	102	20	3832	2499
F	+/-	102	0	2115	1452
F	-/-	99	10	3825	4085
F	+/-	99	5	2683	3334
F	+/-	99	10	2530	3050
M	+/-	106	20	3688	5276
M	-/-	106	0	1224	983
M	+/+	106	20	2292	2520
M	+/-	97	0	1457	1284
M	+/+	97	0	1395	1166
M	+/-	97	5	3135	2849
M	-/-	97	20	3140	4092
M	-/-	97	0	1324	1403
F	-/-	104	20	1507	1841
F	+/+	104	5	2045	2484
F	-/-	104	0	3097	2062
F	-/-	104	10	2415	2860
F	+/+	104	20	2587	3499
M	+/+	89	10	2683	3283
M	-/-	89	0	1761	1852
M	-/-	89	10	3444	2831
F	-/-	96	20	2211	2964
F	+/-	96	0	1728	932
F	+/-	96	5	2644	2539
M	+/-	94	10	3912	3706
M	-/-	94	5	941	989
F	+/-	94	20	4760	6764
F	+/-	94	20	3938	4506
F	+/-	94	10	4123	2426
M	-/-	95	20	3722	4603
M	+/+	95	0	2281	1332
M	+/+	73	20	4884	5109
M	-/-	73	5	2140	2357
M	-/-	73	10	2455	2720
M	+/+	73	5	2990	2444
F	-/-	73	10	3242	3643
F	-/-	73	5	3000	2516
F	+/+	94	2.5	2023	1944
F	-/-	94	20	2593	1027
F	+/-	94	20	2259	1660
M	-/-	79	2.5	2561	2279
M	+/-	79	20	3526	3637
M	+/+	79	2.5	2035	1780
M	+/-	72	2.5	2101	1942
M	-/-	72	2.5	1748	1912
F	+/-	78	5	1639	1717
F	-/-	78	10	2354	2313
F	-/-	78	5	4065	3509
F	+/-	78	10	2335	3238
F	+/+	78	2.5	1998	1571
M	+/-	74	2.5	2802	2029
M	+/+	74	2.5	1789	1781
M	-/-	74	2.5	2178	2433
F	+/+	81	2	1327	790
F	-/-	81	20	3311	2489
F	+/-	81	2	2441	2913
M	-/-	76	20	3114	3530
M	+/-	76	10	3168	3020
M	+/-	76	2	2004	1899
M	+/-	61	2	2456	2789
M	-/-	61	2	2230	2074
M	-/-	70	2	1592	1590
M	-/-	70	2	1904	1775
F	-/-	70	5	2818	2487
F	+/-	70	2	1605	1447
F	+/+	70	10	3362	5235
F	+/-	70	2	2389	2462
F	-/-	68	10	2815	2795
F	+/-	68	2	1184	1999
M	-/-	72	2	2070	2315
M	+/-	72	2	1305	1622
M	+/-	72	2	2025	1806
F	-/-	72	20	3925	3892
F	+/-	72	2	2135	3234
F	+/+	72	2	1506	1236
F	+/-	72	2	1790	2108
F	+/+	72	2	3180	2453
M	+/+	68	2	1886	1668
M	+/-	71	2	2249	2055
M	-/-	71	2	5476	4455
F	+/+	68	2	2897	2004
F	-/-	68	2	1879	1835
F	+/-	68	0	1406	1450
F	+/-	73	2	1596	1546
F	-/-	73	2	1443	1186
F	+/-	85	0	2391	2071
F	+/+	85	2	1794	1853
F	+/-	85	2	2196	2129
M	-/-	81	2	2141	2044
M	-/-	81	2	2210	2326
M	+/-	68	2	2019	1497
M	+/-	59	2	2057	2206
M	+/+	59	2	2763	2574
M	+/+	66	2	1557	1153
M	+/-	66	0	1548	715
F	-/-	73	0	2834	1951
F	-/-	73	2	2846	2061
F	-/-	66	2	1762	1425
F	+/+	66	2	2166	1750
F	+/-	66	5	3323	2569
F	-/-	66	2	2338	2123
M	+/+	78	2	2007	1061
M	+/+	78	2	2040	1463
M	+/-	78	5	2410	3220
M	+/-	78	5	2217	2620
M	-/-	78	5	1739	2793
M	+/+	78	0	1594	1349
M	+/+	78	2	1522	1545
M	-/-	78	0	1775	1505
F	+/-	91	10	2140	1857
F	+/+	91	10	2635	3360
F	-/-	91	0	2600	2306
F	+/-	91	10	3717	3357
M	+/-	70	10	2533	3879
M	-/-	70	10	3610	5550
M	+/-	70	10	2090	2337
M	-/-	70	10	2230	3003
M	-/-	76	20	2516	3272
M	+/+	76	20	2059	3257
F	+/+	76	0	1718	1444
F	-/-	76	20	2882	3361
M	-/-	76	20	2920	4124
M	+/+	76	0	1782	1214
M	+/+	76	20	3508	4274
M	+/+	76	20	4265	6980
F	+/+	96	2	2000	1531
F	+/-	96	0	1820	948
F	-/-	96	0	2255	1822
F	+/+	96	5	982	1382
F	+/+	78	5	2724	1786
F	+/+	69	10	2336	2490
F	-/-	69	2	2041	2326
F	-/-	69	10	2545	2670
M	+/+	89	8	3104	4118
M	+/+	89	8	2570	2301
F	+/-	83	8	2801	2714
F	-/-	83	8	3132	2394
F	-/-	87	8	2086	2608
F	+/-	87	8	2595	2834
F	+/-	77	8	3200	2561
F	+/+	77	8	892	1521
M	+/+	84	8	2330	2192
M	-/-	84	8	1622	2854
M	+/-	84	8	3427	4130
M	-/-	74	8	3518	3625
M	+/-	74	8	2168	3954
M	+/+	74	8	2618	2624
M	+/+	74	8	2305	2229
F	-/-	74	8	3427	3282
F	+/-	76	8	2555	2962
F	-/-	76	8	2833	4023
F	+/-	76	8	2176	2373
F	-/-	73	8	1917	2158
M	+/-	71	8	2446	3206
M	-/-	70	8	2601	4779
M	+/-	69	8	2303	4246
M	+/+	68	8	2279	3385
M	+/-	72	8	3065	5032
M	-/-	69	8	1127	2760
F	+/+	72	8	2849	2423
F	+/+	72	8	3852	4740
F	+/+	72	8	2170	2782
F	+/+	69	8	2612	2344
F	-/-	69	8	1986	1560
M	-/-	54	8	3514	3503

[truncated: 4 more sheets: Table K, Table L, Table M, Sheet1]
